# Supplementary material for: Intravenous patient-controlled analgesia regimen in postoperative pain management following elective cesarean section: A single-center retrospective evaluation
Source: Medicine (Baltimore). 2023 Apr 14;102(15):e33474. doi: 10.1097/MD.0000000000033474 (PMC10101246; doi:10.1097/MD.0000000000033474)
Supplement: Supplementary file 1 [file medi-102-e33474-s001.xlsx]

## Sheet: PCA
N	Age	Weight	Height	BMI	Fentanyl(mcg)	Fentanyl_2ND(mcg)	Total fentanyl(mcg)	Total	Fentanyl(mcg/ml)	Basal(mcg/hr)	Bolus(mcg)	Total infusion time(hr)	SE(Y=1, N=0)	PCA DISCARDED(Y=1, N=0)	Pain booster(Y=1, N=0)	PCA_2ND(Y=1, N=0)	Denogan 1g/5ml	pethidine 25mg/0.5ml
1	33	72	152	31.2	1200	1200	2400	100	12	12	12	27	0	0	0	1	1	0
2	41	47.7	158	19.1	1200		1200	100	12	12	12	53	0	0	0	0	1	0
3	36	64	164	23.8	1000		1000	80	12.5	12.5	12.5	24	0	0	0	0	1	0
4	27	51.4	165	18.9	1000		1000	80	12.5	12.5	12.5	23	0	0	0	0	1	0
5	33	64	162	24.4	1000		1000	80	12.5	12.5	12.5	22	0	0	0	0	1	0
6	31	65	164	24.2	1000		1000	80	12.5	12.5	12.5	47	0	0	0	0	0	0
7	36	64	160	25	1000	1200	2200	80	12.5	12.5	12.5	32	0	0	0	1	0	1
8	35	97	162	37	1000		1000	80	12.5	12.5	12.5	10	0	0	0	0	1	0
9	32	62	156	25.5	1000		1000	80	12.5	12.5	12.5	26	0	0	0	0	0	1
10	35	68	153	29	1000		1000	80	12.5	12.5	12.5	22	0	0	1	0	1	0
11	38	74	173	24.7	1000		1000	80	12.5	12.5	12.5	39	0	0	0	0	1	0
12	29	79	163	29.7	1000		1000	80	12.5	12.5	12.5	34	0	0	0	0	0	0
13	37	77	166	27.9	1000		1000	80	12.5	12.5	12.5	50	0	0	1	0	0	0
14	41	70.6	163	26.6	2000		2000	150	13.3	13.3	13.3	72	0	0	0	0	0	0
15	36	48.6	162.1	18.5	1200		1200	90	13.3	13.3	13.3	14	0	0	0	0	1	0
16	38	61	162	23.2	2000		2000	150	13.3	19.95	13.3	52	0	0	0	0	1	1
17	31	60	158	24	1000	1000	2000	75	13.3	13.3	13.3	12	0	0	0	1	0	1
18	35	62	159	24.5	1000		1000	75	13.3	13.3	13.3	45	0	0	0	0	1	0
19	40	84	169	29.4	1000		1000	75	13.3	13.3	13.3	30	0	0	0	0	1	0
20	32	54	157	21.9	2000		2000	150	13.3	13.3	13.3	86	0	0	0	0	1	0
21	39	72	160	28.1	2000		2000	150	13.3	13.3	13.3	68	0	0	0	0	0	0
22	38	65	158	26	1000	1000	2000	70	14.3	14.3	14.3	11	0	0	0	1	1	1
23	34	62.7	160	24.5	1000	700	1700	70	14.3	14.3	14.3	12	0	0	0	1	0	0
24	33	70	168	24.8	1000	1000	2000	70	14.3	14.3	14.3	15	0	0	0	1	1	1
25	31	61	163	23	1000	2000	3000	70	14.3	14.3	14.3	23	0	0	0	1	1	1
26	34	89	166	32.3	1000		1000	70	14.3	14.3	14.3	33	0	0	0	0	0	0
27	35	70	160	27.3	1000		1000	70	14.3	14.3	14.3	23	0	0	0	0	1	0
28	29	72.5	162	27.6	2000		2000	70	14.3	14.3	14.3	40	0	0	0	0	0	0
29	32	64	155	26.6	1000	1200	2200	70	14.3	14.3	14.3	14	0	0	0	1	0	1
30	29	84.8	160	33.1	1200	1000	2200	80	15	15	15	20	0	0	0	1	1	1
31	32	78	172	26.4	1200		1200	80	15	15	15	42	0	0	0	0	1	0
32	22	68	160	26.6	1200		1200	80	15	15	15	24	0	0	0	0	0	1
33	36	93	170	32.2	1200		1200	80	15	15	15	23	0	0	0	0	1	0
34	31	56	153	23.9	1500		1500	100	15	15	15	26	0	0	0	0	1	0
35	27	56	160.7	21.7	1500		1500	100	15	15	15	27	0	0	0	0	0	0
36	31	83	165	30.5	1200		1200	80	15	15	15	23	0	0	0	0	0	0
37	36	105	165	38.6	1200		1200	80	15	15	15	29	0	0	0	0	1	0
38	32	69	169	24.2	1500	1000	2500	100	15	15	15	15	0	0	0	1	1	1
39	38	80	168	28.3	1200		1200	80	15	15	15	20	0	0	0	0	1	0
40	36	85	158	34	1500		1500	100	15	15	15	68	0	0	0	0	1	0
41	34	67.5	156	27.7	1500		1500	100	15	15	15	33	0	0	0	0	0	0
42	31	77	168	27.3	1200		1200	80	15	15	15	20	0	0	0	0	1	1
43	38	62	163	23.3	1200		1200	80	15	15	15	38	0	0	0	0	1	0
44	34	91	159	36	1200		1200	80	15	15	15	28	0	0	0	0	0	0
45	39	70	161	27	1500		1500	100	15	15	15	51	0	0	0	0	0	0
46	32	73	156	30	1200		1200	80	15	15	15	37	0	0	0	0	0	1
47	32	57	166	20.7	1200		1200	80	15	15	15	43	0	0	0	0	0	0
48	33	74	157	30	1200	1000	2200	80	15	15	15	16	0	0	0	1	0	0
49	34	61	163	23	1200		1200	80	15	15	15	35	0	0	0	0	0	1
50	30	68	164	25.3	1200	1000	2200	80	15	15	15	14	0	0	0	1	1	0
51	40	78	158	31.2	1500		1500	100	15	15	15	69	0	0	0	0	0	1
52	35	56	154	23.6	1500		1500	100	15	15	15	65	0	0	0	0	0	0
53	34	98	168	34.7	1500		1500	100	15	15	15	29	0	0	0	0	1	0
54	33	69	161	26.6	1500		1500	100	15	15	15	44	0	0	0	0	1	0
55	38	65	167	23.3	1500		1500	100	15	15	15	51	0	0	0	0	1	1
56	30	67	154	28.3	1500		1500	100	15	15	15	67	0	0	0	0	0	0
57	33	52	152	22.5	1500		1500	100	15	15	15	50	0	0	0	0	0	0
58	37	51.3	158.2	20.5	1500		1500	100	15	15	15	80	0	0	0	0	1	0
59	33	63.5	167.6	22.6	1500	1200	2700	100	15	15	15	18	0	0	0	1	1	0
60	35	70	162	26.7	1500		1500	100	15	15	15	53	0	0	0	0	0	0
61	37	85	151	37.3	1500	1200	2700	100	15	15	15	19	0	0	0	1	1	0
62	34	83	160	32.4	1500		1500	100	15	15	15	42	0	0	0	0	0	0
63	37	60	159	23.7	1500		1500	100	15	15	15	35	0	0	0	0	1	0
64	37	80	164	29.7	1500		1500	100	15	15	15	28	0	0	0	0	1	0
65	26	67	158	26.8	1200		1200	80	15	15	15	42	0	0	0	0	0	0
66	37	71	160	27.7	1500		1500	100	15	15	15	31	0	0	0	0	1	1
67	31	72	158	28.8	1500	1200	2700	100	15	15	15	21	0	0	0	1	1	0
68	40	54.8	155.8	22.6	1500	1500	3000	100	15	15	15	23	0	0	0	1	1	1
69	32	66	157	26.8	1500		1500	100	15	15	15	24	0	0	0	0	1	0
70	36	77	168	27.3	1500		1500	100	15	15	15	54	0	0	0	0	0	0
71	36	64.3	160	25.1	1500	1200	2700	100	15	15	15	24	0	0	0	1	0	0
72	37	74	168	26.2	1500		1500	100	15	15	15	26	0	0	0	0	1	0
73	34	69	165	25.3	1200	2000	3200	80	15	15	15	26	0	0	0	1	1	0
74	36	89	165	32.7	1500		1500	100	15	15	15	54	0	0	0	0	1	0
75	37	62	158	24.8	1500		1500	100	15	15	15	42	0	0	0	0	0	0
76	34	72	166	26.1	1200		1200	80	15	15	15	14	0	0	0	0	1	0
77	33	61	148	27.8	1500		1500	100	15	15	15	47	0	0	0	0	0	0
78	32	62	165	22.8	1500		1500	100	15	15	15	23	0	0	0	0	1	0
79	30	70	166	25.4	1500	2000	3500	100	15	15	15	29	0	0	0	1	1	0
80	32	76	170	26.3	1500		1500	100	15	15	15	46	0	0	0	0	1	0
81	33	83	168	29.4	1500		1500	100	15	15	15	29	0	0	0	0	1	0
82	32	56	150	24.9	1500	4500	6000	100	15	15	15	15	0	0	0	1	1	1
83	32	72	160	28.1	1500		1500	100	15	15	15	37	0	0	0	0	1	0
84	38	75	163	28.2	1500		1500	100	15	15	15	22	0	0	0	0	1	0
85	37	58	150	25.8	1500		1500	100	15	15	15	52	0	0	0	0	1	0
86	41	63	158	25.2	1200		1200	80	15	15	15	51	0	0	0	0	0	0
87	41	74.7	164	27.8	1500		1500	100	15	15	15	26	0	0	0	0	1	0
88	29	55.6	147.5	25.6	1200		1200	80	15	15	15	43	0	0	0	0	0	0
89	37	61.3	163.7	22.9	1200		1200	80	15	15	15	32	0	0	0	0	0	0
90	38	47.5	158.2	19	1200		1200	80	15	15	15	17	0	0	0	0	1	0
91	34	64	160	25	1200		1200	80	15	15	15	19	0	0	0	0	1	0
92	34	62	150	27.6	1500		1500	100	15	15	15	46	0	0	0	0	0	0
93	36	76	165	27.9	1500		1500	100	15	15	15	18	0	0	0	0	1	1
94	32	56.5	153	24.1	1500	1500	3000	100	15	15	15	33	0	0	0	1	0	0
95	39	91	162	34.7	1500		1500	100	15	15	15	29	0	0	0	0	1	0
96	29	67	160	26.2	1500	1200	2700	100	15	15	15	44	0	0	0	1	1	0
97	39	78	160	30.5	1500		1500	100	15	15	15	37	0	0	0	0	0	0
98	35	64	155	26.6	1500	1000	2500	100	15	15	15	13	0	0	0	1	1	0
99	38	68.5	158	27.4	1500		1500	100	15	15	15	37	0	0	0	0	0	0
100	37	57.3	156	23.5	1500		1500	100	15	15	15	22	0	0	0	0	1	0
101	35	65.5	161	25.3	1500		1500	100	15	15	15	17	0	0	0	0	1	0
102	41	57	159	22.5	1200	2000	3200	80	15	15	15	24	0	0	0	1	0	0
103	38	67	159	26.5	1200		1200	80	15	15	15	26	0	0	0	0	1	0
104	37	57	159	22.5	1500	1200	2700	100	15	15	15	19	0	0	0	1	1	0
105	35	66.9	160	26.1	1200		1200	80	15	15	15	53	0	0	0	0	1	0
106	33	66	163	24.8	1500		1500	100	15	15	15	29	0	0	0	0	0	0
107	34	75	163	28.2	1500		1500	100	15	15	15	50	0	0	0	0	1	0
108	33	70	161	27	1200		1200	80	15	15	15	24	0	0	0	0	1	0
109	31	77	166	27.9	1200		1200	80	15	15	15	35	0	0	0	0	1	0
110	35	70.4	163	26.5	1500	1500	3000	100	15	15	15	23	0	0	0	1	0	1
111	34	60.1	163	22.6	1500		1500	100	15	15	15	54	0	0	0	0	0	0
112	35	66.3	159	26.2	1500	1500	3000	100	15	15	15	20	0	0	0	1	0	1
113	35	60	160	23.4	1500		1500	100	15	15	15	28	0	0	0	0	2	0
114	27	69.6	164	25.9	1500		1500	100	15	15	15	26	0	0	0	0	2	0
115	33	67	166	24.3	1500	1500	3000	100	15	15	15	26	0	0	0	1	1	0
116	32	58.4	156	24	1500		1500	100	15	15	15	46	0	0	0	0	0	0
117	30	73	153	31.2	1500	1000	2500	100	15	15	15	25	0	0	0	1	0	0
118	35	78	165	28.7	1200	1200	2400	80	15	15	15	15	0	0	0	1	0	0
119	41	58.3	157	23.7	1500	1300	2800	100	15	15	15	15	0	0	0	1	1	0
120	35	70	162	26.7	1500		1500	100	15	15	15	43	0	0	0	0	0	1
121	27	61	162	23.2	1500		1500	100	15	15	15	41	0	0	0	0	1	0
122	40	82	165	30.1	1500		1500	100	15	15	15	49	0	0	0	0	1	0
123	36	65	160	25.4	1500		1500	100	15	15	15	20	0	0	0	0	1	0
124	35	70	162	26.7	1500		1500	100	15	15	15	71	0	0	0	0	0	0
125	30	60	157	24.3	1500		1500	100	15	15	15	26	0	0	0	0	1	0
126	34	79	168	28	1500		1500	100	15	15	15	26	0	0	0	0	1	0
127	38	61.8	150	27.5	1500		1500	100	15	15	15	36	0	0	0	0	1	0
128	35	48.1	154.6	20.1	1500	1200	2700	100	15	15	15	26	0	0	0	1	0	0
129	35	75	158	30	1500	1200	2700	100	15	15	15	28	0	0	0	1	1	0
130	34	69	164	25.7	1500		1500	100	15	15	15	31	0	0	0	0	0	0
131	30	72.8	162	27.7	1500	1500	3000	100	15	15	15	16	0	0	0	1	0	0
132	42	69	158	27.6	1500		1500	100	15	15	15	69	0	0	0	0	2	0
133	34	68	163	25.6	1500		1500	100	15	15	15	41	0	0	0	0	3	0
134	24	60	167	21.5	1500		1500	100	15	15	15	39	0	0	0	0	3	0
135	38	72	160	28.1	1500		1500	100	15	15	15	42	0	0	0	0	0	0
136	31	81	160	31.6	1500	1200	2700	100	15	15	15	23	0	0	0	1	0	1
137	31	75	161	28.9	1500		1500	100	15	15	15	58	0	0	0	0	0	0
138	36	96	167	34.4	1500		1500	100	15	15	15	31	0	0	0	0	0	0
139	29	69	169	24.2	1500		1500	100	15	15	15	49	0	0	0	0	1	0
140	31	68	152.5	29.2	1500	1200	2700	100	15	15	15	18	0	0	0	1	0	0
141	38	57	158	22.8	1500	1200	2700	100	15	15	15	18	0	0	0	1	1	0
142	34	71	160	27.7	1200	1500	2700	80	15	15	15	17	0	0	0	1	1	1
143	37	80	163	30.1	1500	1000	2500	100	15	15	15	30	0	0	0	1	0	0
144	33	89	159	35.2	1500		1500	100	15	15	15	42	0	0	0	0	0	0
145	34	67.8	150	30.1	1500		1500	100	15	15	15	43	0	0	0	0	0	0
146	36	75.3	159.9	29.5	1500	1500	3000	100	15	15	15	15	0	0	0	1	1	0
147	37	68	155	28.3	1500	1200	2700	100	15	15	15	27	0	0	0	1	0	0
148	32	69	163	26	1500		1500	100	15	15	15	44	0	0	0	0	0	0
149	39	82	163	30.9	1500		1500	100	15	15	15	28	0	0	0	0	0	0
150	19	60	153	25.6	1500		1500	100	15	15	15	25	0	0	0	0	1	0
151	26	63	162	24	1500		1500	100	15	15	15	29	0	0	0	0	1	1
152	28	66	158	26.4	1500	1200	2700	100	15	15	15	15	0	0	0	1	1	0
153	34	56	163	21.1	1500		1500	100	15	15	15	48	0	0	0	0	0	0
154	20	65	163	24.5	1500		1500	100	15	15	15	58	0	0	0	0	0	0
155	31	82	162	31.2	1500		1500	100	15	15	15	27	0	0	0	0	0	0
156	32	80	166	29	1500		1500	100	15	15	15	50	0	0	0	0	1	0
157	31	76	158	30.4	1500	1500	3000	100	15	15	15	20	0	0	0	1	1	0
158	32	72	162	27.4	1500	1500	3000	100	15	15	15	20	0	0	0	1	0	0
159	26	51	161	19.7	1500	1500	3000	100	15	15	15	14	0	0	0	1	1	1
160	29	73	160	28.5	1500		1500	100	15	15	15	57	0	0	0	0	0	0
161	33	86.7	163	32.6	1500		1500	100	15	15	15	23	0	0	0	0	0	0
162	30	93	165	34.2	1500	1500	3000	100	15	15	15	24	0	0	0	1	1	0
163	36	72.25	162	27.5	1500		1500	100	15	15	15	26	0	0	0	0	1	0
164	40	79	165	29	1500		1500	100	15	15	15	31	0	0	0	0	1	0
165	33	75	178	23.7	1500		1500	100	15	15	15	35	0	0	0	0	3	0
166	34	67	160	26.2	1500	1500	3000	100	15	15	15	13	0	0	0	1	1	0
167	32	72	160	28.1	1500	1500	3000	100	15	15	15	20	0	0	0	1	1	0
168	31	56.6	159	22.4	1500	1500	3000	100	15	15	15	12	0	0	0	1	1	0
169	39	79	160	30.9	1500	1800	3300	100	15	15	15	25	0	0	0	1	1	1
170	36	77	172	26	1500	1200	2700	100	15	15	15	11	0	0	0	1	1	0
171	38	74	160	28.9	1500	2000	3500	100	15	15	15	19	0	0	0	1	1	0
172	32	86	165	31.6	1500	1200	2700	100	15	15	15	26	0	0	0	1	1	0
173	39	72	159	28.5	1500		1500	100	15	15	15	19	0	0	0	0	1	0
174	34	67	160	26.2	1500		1500	100	15	15	15	55	0	0	0	0	1	0
175	35	64.3	162	24.5	1500	1200	2700	100	15	15	15	28	0	0	0	1	1	0
176	30	60	157	24.3	1500	1000	2500	100	15	15	15	21	0	0	0	1	0	0
177	37	72	167	25.8	1500		1500	100	15	15	15	54	0	0	0	0	0	0
178	33	75	162	28.6	1500		1500	100	15	15	15	66	0	0	0	0	0	0
179	30	70	162	26.7	1500	1500	3000	100	15	15	15	16	0	0	0	1	1	0
180	32	75	165	27.5	1500		1500	100	15	15	15	67	0	0	0	0	0	0
181	34	64	159	25.3	1500	1200	2700	100	15	15	15	45	0	0	0	1	1	0
182	27	61	162	23.2	1500	2000	3500	100	15	15	15	29	0	0	1	1	1	1
183	31	66	167	23.7	1500		1500	100	15	15	15	46	0	0	1	0	1	0
184	34	86.5	170	29.9	1500		1500	100	15	15	15	52	0	0	1	0	0	0
185	38	97	162	37	1500		1500	100	15	15	15	32	0	0	0	0	0	2
186	30	81.6	162	31.1	1500	2000	3500	100	15	15	15	33	0	0	1	1	1	0
187	29	59	158	23.6	1500		1500	100	15	15	15	53	0	0	1	0	0	0
188	31	65.4	160	25.5	1500		1500	100	15	15	15	42	0	0	1	0	0	0
189	35	93	164	34.6	1500		1500	100	15	15	15	51	0	0	1	0	1	0
190	30	71	158	28.4	1500		1500	100	15	15	15	54	0	0	1	0	0	0
191	29	62	167	22.2	1500	1000	2500	100	15	15	15	32	0	0	0	1	1	0
192	39	70	164	26	1500		1500	100	15	15	15	78	0	0	1	0	0	0
193	39	58.5	162	22.3	1500	1500	3000	90	16.7	16.7	16.7	22	0	0	0	1	1	0
194	28	75	155	31.2	1500		1500	90	16.7	16.7	16.7	20	0	0	0	0	3	0
195	31	64	156	26.3	1500	1500	3000	90	16.7	16.7	16.7	22	0	0	0	1	1	0
196	31	74	156	30.4	1500	1500	3000	90	16.7	16.7	16.7	13	0	0	0	1	0	1
197	35	65	153	27.8	1000		1000	60	16.7	16.7	16.7	29	0	0	0	0	0	0
198	29	82	167	29.4	1500		1500	90	16.7	16.7	16.7	35	0	0	0	0	1	0
199	33	62	168	22	1500		1500	90	16.7	16.7	16.7	18	0	0	0	0	1	1
200	31	71	154	29.9	1500		1500	90	16.7	16.7	16.7	97	0	0	0	0	1	0
201	33	61	155	25.4	1500	2000	3500	90	16.7	16.7	16.7	28	0	0	1	1	0	1
202	34	80	157	32.5	1200		1200	70	17.1	17.1	17.1	26	0	0	0	0	1	0
203	30	75	158	30	1200		1200	70	17.1	17.1	17.1	18	0	0	0	0	1	0
204	44	66.2	165.7	24.1	1500		1500	80	18.8	18.8	18.8	44	0	0	0	0	0	0
205	30	102.7	156	42.2	1500		1500	80	18.8	18.8	18.8	20	0	0	0	0	0	1
206	34	75	160	29.3	1500		1500	80	18.8	18.8	18.8	53	0	0	0	0	0	0
207	26	75	156	30.8	1500	1000	2500	80	18.8	18.8	18.8	24	0	0	0	1	1	0
208	30	70	164	26	1500	1000	2500	80	18.8	18.8	18.8	23	0	0	0	1	1	0
209	34	76.5	160	29.9	1500		1500	80	18.8	18.8	18.8	27	0	0	0	0	1	0
210	33	67	158	26.8	1500		1500	80	18.8	18.8	18.8	28	0	0	0	0	1	0
211	34	121	164	45	1500	1500	3000	80	18.8	18.8	18.8	20	0	0	0	1	0	0
212	28	55	160	21.5	1500	1200	2700	80	18.8	18.8	18.8	23	0	0	0	1	0	0
213	31	68	161	26.2	1500		1500	80	18.8	18.8	18.8	57	0	0	0	0	0	0
214	32	69	161	26.6	1500		1500	80	18.8	18.8	18.8	40	0	0	0	0	1	0
215	34	64	174	21.1	1500		1500	80	18.8	18.8	18.8	35	0	0	0	0	0	0
216	30	68	153	29	1500	1200	2700	80	18.8	18.8	18.8	57	0	0	0	1	0	0
217	36	77	164.5	28.5	1500		1500	80	18.8	18.8	18.8	38	0	0	0	0	1	0
218	21	93.6	156	38.5	1500		1500	80	18.8	18.8	18.8	32	0	0	0	0	1	0
219	34	59.8	157	24.3	1500		1500	80	18.8	18.8	18.8	46	0	0	0	0	1	0
220	36	81	166	29.4	1500	1500	3000	80	18.8	18.8	18.8	13	0	0	0	1	1	1
221	22	64	150	28.4	1500		1500	80	18.8	18.8	18.8	37	0	0	0	0	3	0
222	28	62.4	165	22.9	1500	1500	3000	80	18.8	18.8	18.8	22	0	0	0	1	0	0
223	34	76	156	31.2	1500		1500	150	10	10	20	78	0	0	0	0	0	0
224	31	69	156	28.4	1500		1500	70	21.4	21.4	21.4	44	0	0	0	0	0	0
225	35	70	165	25.7	1500		1500	70	21.4	21.4	21.4	23	0	0	1	0	0	0
226	34	80	161	30.9	1500		1500	70	21.4	21.4	21.4	44	0	0	1	0	1	0
227	30	52	158	20.8	2000		2000	150	13.3	19.95	26.6	45	0	0	0	0	1	0
228	36	60.9	164.4	22.5	2000		2000	150	13.3	13.3	26.6	74	0	0	0	0	0	0
229	35	82	162	31.2	2000		2000	150	13.3	13.3	26.6	68	0	0	0	0	0	0
230	34	80	168	28.3	2000		2000	150	13.3	13.3	26.6	77	0	0	0	0	0	0
231	32	61	167	21.9	2000		2000	150	13.3	13.3	26.6	94	0	0	0	0	0	0
232	34	58.85	165	21.6	2000		2000	150	13.3	13.3	26.6	71	0	0	0	0	0	0
233	35	59	158	23.6	2000		2000	150	13.3	13.3	26.6	62	0	0	0	0	0	0
234	36	90	160	35.2	2000		2000	150	13.3	13.3	26.6	90	0	0	0	0	0	0
235	39	97.5	165	35.8	2000	2000	4000	150	13.3	13.3	26.6	26	0	0	0	1	0	0
236	39	57.8	164.6	21.3	2000		2000	150	13.3	13.3	26.6	100	0	0	0	0	0	0
237	29	77	165	28.3	2000		2000	150	13.3	13.3	26.6	71	0	0	0	0	0	0
238	32	86	161	33.2	2000	2000	4000	150	13.3	13.3	26.6	25	0	0	0	1	0	0
239	32	88	158	35.3	2000	1200	3200	150	13.3	13.3	26.6	46	0	0	0	1	0	0
240	45	59	143	28.9	2000	1500	3500	150	13.3	13.3	26.6	62	0	0	0	1	0	0
241	29	64	157	26	2000		2000	150	13.3	13.3	26.6	57	0	0	0	0	0	0
242	35	75	163	28.2	2000	1500	3500	150	13.3	13.3	26.6	26	0	0	0	1	0	2
243	33	73	164	27.1	2000		2000	150	13.3	13.3	26.6	49	0	0	0	0	0	0
244	36	76	161	29.3	2000		2000	150	13.3	13.3	26.6	58	0	0	0	0	0	0
245	36	72	155	30	2000		2000	150	13.3	13.3	26.6	59	0	0	0	0	0	0
246	31	72	161	27.8	2000		2000	150	13.3	33.25	26.6	59	0	0	0	0	0	0
247	31	74	169	25.9	2000		2000	150	13.3	26.6	26.6	41	0	0	0	0	0	0
248	37	95	163	35.8	2000		2000	150	13.3	13.3	26.6	37	0	0	0	0	0	1
249	40	56.6	150	25.2	2000		2000	150	13.3	13.3	26.6	60	0	0	0	0	0	0
250	37	77.5	164	28.8	2000	1200	3200	150	13.3	13.3	26.6	42	0	0	0	1	0	0
251	39	81	159	32	2000		2000	150	13.3	13.3	26.6	42	0	0	0	0	0	0
252	34	74	160	28.9	2000		2000	150	13.3	13.3	26.6	94	0	0	0	0	1	0
253	31	55	163	20.7	2000		2000	150	13.3	13.3	26.6	94	0	0	0	0	0	0
254	32	75	167	26.9	2000	1500	3500	150	13.3	13.3	26.6	26	0	0	0	1	0	0
255	33	96	168	34	2000	1500	3500	150	13.3	13.3	26.6	42	0	0	0	1	0	1
256	30	70.4	152	30.5	2000		2000	150	13.3	13.3	26.6	35	0	0	1	0	0	0
257	40	65	156	26.7	2000		2000	150	13.3	13.3	26.6	33	0	0	1	0	1	0
258	37	70	165	25.7	2000		2000	150	13.3	13.3	26.6	93	1	0	1	0	0	0
259	36	62	157	25.2	2000		2000	150	13.3	13.3	26.6	34	0	0	1	0	0	0
260	36	76	165	27.9	2000	2200	4200	150	13.3	13.3	26.6	14	0	0	0	1	1	0
261	28	44	154	18.6	2000		2000	150	13.3	13.3	26.6	94	0	0	0	0	0	0
262	46	75	156	30.8	2000		2000	150	13.3	13.3	26.6	98	1	0	0	0	0	0
263	32	75	166	27.2	2000		2000	150	13.3	13.3	26.6	29	0	1	0	0	0	0
264	36	74	163	27.9	2000		2000	150	13.3	13.3	26.6	59	0	0	1	0	0	1
265	32	61	164	22.7	2000		2000	150	13.3	13.3	26.6	73	0	0	1	0	1	0
266	37	62	165	22.8	2500		2500	170	14.7	22.05	29.4	56	0	0	0	0	0	0
267	35	54	158	21.6	2500		2500	170	14.7	14.7	29.4	92	0	0	1	0	0	0
268	37	65	166	23.6	2500		2500	170	14.7	22.05	29.4	75	0	0	1	0	0	0
269	31	72	157	29.2	2500		2500	170	14.7	14.7	29.4	45	0	0	0	0	1	0
270	31	57	144	27.5	2500		2500	170	14.7	14.7	29.4	77	0	0	0	0	1	0
271	36	61	159	24.1	2500		2500	170	14.7	14.7	29.4	86	0	0	1	0	0	0
272	33	55	163	20.7	2500		2500	160	15.6	15.6	31.2	120	0	0	0	0	0	0
273	37	76	158	30.4	2500		2500	160	15.6	15.6	31.2	46	1	0	0	0	1	0
274	30	65	155	27.1	2500		2500	160	15.6	15.6	31.2	98	0	0	0	0	0	0
275	34	71	160	27.7	2500		2500	150	16.7	16.7	33.4	85	0	0	1	0	0	1
276	35	65	156	26.7	2500		2500	150	16.7	16.7	33.4	43	0	0	0	0	1	0
277	36	81	162	30.9	2500		2500	150	16.7	16.7	33.4	46	0	0	1	0	0	1
278	33	75	158	30	2500		2500	150	16.7	16.7	33.4	77	0	0	1	0	0	0
279	32	45	155	18.7	2500		2500	150	16.7	16.7	33.4	78	0	0	0	0	1	1
280	33	75	158	30	2500		2500	150	16.7	16.7	33.4	91	0	0	1	0	0	0
281	29	58	161	22.4	2500		2500	150	16.7	16.7	33.4	60	0	0	1	0	0	0
282	39	52	163	19.6	2500	2000	4500	150	16.7	16.7	33.4	23	0	0	0	1	0	0
283	27	71	170	24.6	2500		2500	150	16.7	16.7	33.4	83	0	0	0	0	0	0
284	35	98	162	37.3	2500		2500	150	16.7	16.7	33.4	69	0	0	0	0	0	0
285	38	76	159	30.1	2500		2500	150	16.7	16.7	33.4	58	0	0	0	0	0	1
286	35	69	162	26.3	2500		2500	150	16.7	16.7	33.4	68	0	1	0	0	1	0
287	37	83	167	29.8	2500		2500	150	16.7	16.7	33.4	78	0	0	0	0	1	0
288	23	63	163	23.7	2500		2500	150	16.7	16.7	33.4	103	0	0	0	0	0	0
289	37	80	158	32	2500		2500	150	16.7	16.7	33.4	83	0	0	1	0	0	0
290	31	66	152	28.6	2500	1500	4000	150	16.7	16.7	33.4	28	0	0	1	1	0	0
291	29	83	160	32.4	3000		3000	170	17.6	17.6	35.2	93	0	0	0	0	0	0
292	31	58	160	22.7	1500	1500	3000	120	12.5	12.5	37.5	26	0	0	0	1	1	0
293	30	74	175	24.2	2000		2000	150	13.3	13.3	39.9	24	0	0	0	0	1	0
294	31	75	161	28.9	2000		2000	150	13.3	13.3	39.9	68	0	0	0	0	0	0
295	35	64.7	159	25.6	2000		2000	150	13.3	13.3	39.9	96	0	0	0	0	1	0
296	37	59	153	25.2	2000		2000	150	13.3	13.3	39.9	30	0	0	0	0	1	0
297	24	87	164	32.3	2000		2000	150	13.3	13.3	39.9	47	0	0	0	0	1	0
298	36	85	163	32	2000		2000	150	13.3	13.3	39.9	57	0	0	0	0	1	0
299	39	77	159	30.5	2000		2000	150	13.3	13.3	39.9	47	0	0	0	0	0	0
300	36	85	160	33.2	2000		2000	150	13.3	13.3	39.9	22	0	0	0	0	1	1
301	32	74	155	30.8	2000		2000	150	13.3	13.3	39.9	80	0	0	0	0	0	0
302	32	52.5	166	19.1	2000	1500	3500	150	13.3	13.3	39.9	25	0	0	0	1	1	1
303	31	86	162	32.8	2000		2000	150	13.3	13.3	39.9	99	0	0	0	0	0	0
304	30	53	152	22.9	2500		2500	180	13.9	13.9	41.7	69	0	0	1	0	0	0
305	36	63	162	24	2500		2500	180	13.9	13.9	41.7	90	0	1	1	0	0	0
306	31	170	146	79.8	3000		3000	200	15	15	45	35	0	0	0	0	0	4
307	32	60	157	24.3	2500	1500	4000	160	15.6	15.6	46.8	27	0	0	1	1	0	0
308	29	82	168	29.1	2500		2500	160	15.6	15.6	46.8	27	0	0	1	0	1	0
309	39	69	158	27.6	2500		2500	160	15.6	15.6	46.8	29	0	0	1	0	0	0
310	37	73	166	26.5	2500		2500	160	15.6	15.6	46.8	57	0	0	1	0	0	0
311	37	61	160	23.8	2500		2500	150	16.7	16.7	50.1	54	0	0	0	0	0	0
312	34	70	157	28.4	2500	2000	4500	150	16.7	16.7	50.1	20	0	0	0	1	1	0
313	38	94	167	33.7	3000		3000	170	17.6	26.4	52.8	68	0	0	0	0	0	0

## Sheet: PCA_ND
N	Age_ND	Weight_ND	Height_ND	BMI_ND	Fentanyl(mcg)_ND	Fentanyl_2ND(mcg)_ND	Total fentanyl(mcg)_ND	Total _ND	Fentanyl(mcg/ml)_ND	Basal(mcg/hr)_ND	Bolus(mcg)_ND	Total infusion time(hr)_ND	SE(Y=1, N=0)_ND	PCA_DISCARDED(Y=1, N=0)_ND	Pain booster(Y=1, N=0)_ND	PCA_2ND(Y=1, N=0)_ND	Denogan 1g/5ml_ND	pethidine 25mg/0.5ml_ND
1	35	58	156	23.8	2000		2000	150	13.3	13.3	26.6	84	0	0	0	0	0	0
2	31	61.6	163	23.2	2000		2000	150	13.3	13.3	26.6	114	0	0	1	0	0	0
3	25	64	158	25.6	2500		2500	170	14.7	14.7	29.4	73	0	0	1	0	0	0
4	29	63	168	22.3	2500		2500	160	15.6	15.6	31.2	69	1	1	1	0	0	0
5	29	68	160	26.6	2500		2500	160	15.6	15.6	31.2	54	0	0	1	0	0	0
6	27	62	154	26.1	2500		2500	160	15.6	15.6	31.2	63	0	0	0	0	0	0
7	31	61	160	23.8	2500		2500	160	15.6	15.6	31.2	80	0	0	0	0	0	0
8	36	66	160	25.8	2500		2500	160	15.6	15.6	31.2	84	0	0	1	0	0	0
9	39	72.9	160	28.5	2500		2500	160	15.6	15.6	31.2	86	0	0	0	0	0	0
10	40	67.2	152	29.1	2500		2500	160	15.6	15.6	31.2	73	1	0	1	0	0	0
11	36	68	158	27.2	2500		2500	160	15.6	15.6	31.2	52	0	0	1	0	0	0
12	32	64	156	26.3	2500		2500	160	15.6	15.6	31.2	87	0	0	0	0	0	0
13	33	105.8	162	40.3	2500		2500	160	15.6	15.6	31.2	68	1	0	1	0	0	0
14	36	66	163	24.8	2500		2500	160	15.6	15.6	31.2	87	0	0	0	0	0	0
15	40	57	160	22.3	2500		2500	160	15.6	15.6	31.2	66	0	0	1	0	0	0
16	39	76	160	29.7	2500		2500	160	15.6	15.6	31.2	50	0	0	0	0	0	0
17	32	69.5	160	27.1	2500		2500	160	15.6	15.6	31.2	38	0	0	1	0	0	0
18	39	80	171	27.4	2500		2500	160	15.6	15.6	31.2	54	1	0	0	0	0	0
19	25	54	150	24	2500		2500	160	15.6	15.6	31.2	26	0	0	1	0	0	0
20	37	75	168	26.6	2500		2500	160	15.6	15.6	31.2	77	0	0	1	0	0	0
21	37	77	162	29.3	2500		2500	160	15.6	15.6	31.2	64	0	0	0	0	0	0
22	34	75	165	27.5	2500		2500	160	15.6	15.6	31.2	66	0	0	1	0	0	0
23	35	77.1	159	30.5	2500		2500	160	15.6	15.6	31.2	30	0	0	1	0	0	0
24	37	67.9	153	29	2500		2500	160	15.6	15.6	31.2	20	0	0	1	0	0	0
25	43	72	157	29.2	2500		2500	160	15.6	15.6	31.2	53	0	0	1	0	0	0
26	35	66	158	26.4	2500		2500	160	15.6	15.6	31.2	116	1	0	0	0	0	0
27	33	67	168	23.7	2500		2500	160	15.6	15.6	31.2	82	0	0	1	0	0	0
28	32	67	162	25.5	2500		2500	160	15.6	15.6	31.2	70	0	0	1	0	0	0
29	32	61.4	169	21.5	2500		2500	160	15.6	15.6	31.2	62	0	0	1	0	0	0
30	28	73	156	30	2500		2500	160	15.6	15.6	31.2	45	1	0	1	0	0	1
31	33	67	160	26.2	2500		2500	160	15.6	15.6	31.2	70	0	0	1	0	0	0
32	29	66	160	25.8	2500		2500	160	15.6	15.6	31.2	52	0	0	1	0	0	0
33	35	70	160	27.3	2500		2500	160	15.6	15.6	31.2	66	0	0	1	0	0	0
34	33	73	165	26.8	2500		2500	160	15.6	15.6	31.2	67	0	0	0	0	0	0
35	36	85	158	34	2500		2500	160	15.6	15.6	31.2	57	0	0	1	0	0	0
36	25	93	164	34.6	2500		2500	160	15.6	15.6	31.2	54	0	0	1	0	0	0
37	32	62	161	23.9	2500		2500	160	15.6	15.6	31.2	57	0	0	1	0	0	0
38	38	100	173	33.4	2500		2500	160	15.6	15.6	31.2	49	0	0	0	0	0	0
39	28	69	160	27	2500		2500	160	15.6	15.6	31.2	52	0	0	1	0	0	0
40	28	68	168	24.1	2500		2500	160	15.6	15.6	31.2	35	0	0	1	0	0	0
41	32	63	155	26.2	2500		2500	160	15.6	15.6	31.2	56	0	0	1	0	0	0
42	38	82	168	29.1	2500		2500	160	15.6	15.6	31.2	56	0	0	1	0	0	0
43	30	82.5	162	31.4	2500		2500	160	15.6	15.6	31.2	54	0	0	1	0	0	0
44	34	70	161	27	2500		2500	160	15.6	15.6	31.2	82	0	0	1	0	0	0
45	40	68	162	25.9	2500		2500	160	15.6	15.6	31.2	57	0	0	0	0	0	0
46	33	80	166	29	2500		2500	160	15.6	15.6	31.2	73	0	0	1	0	0	0
47	34	87	166	31.6	2500		2500	160	15.6	15.6	31.2	86	0	0	1	0	0	0
48	35	62.5	157	25.4	2500		2500	160	15.6	15.6	31.2	71	0	0	0	0	0	0
49	36	63	167	22.6	2500		2500	160	15.6	15.6	31.2	90	0	0	0	0	0	0
50	32	53	163	19.9	2500		2500	160	15.6	15.6	31.2	46	0	0	1	0	0	0
51	34	78	160	30.5	2500		2500	160	15.6	15.6	31.2	50	0	0	1	0	0	0
52	32	68.6	158	27.5	2500		2500	160	15.6	15.6	31.2	83	0	0	1	0	0	0
53	27	73	159	28.9	2500		2500	160	15.6	15.6	31.2	71	0	0	0	0	0	0
54	31	99.5	163	37.4	2500		2500	160	15.6	15.6	31.2	54	0	0	1	0	0	0
55	31	77	160	30.1	2500		2500	160	15.6	15.6	31.2	43	0	0	1	0	0	0
56	39	62	162	23.6	2500		2500	160	15.6	15.6	31.2	90	0	0	1	0	0	0
57	27	55	162	21	2500		2500	160	15.6	15.6	31.2	59	0	0	0	0	0	0
58	27	52	166	19	2500		2500	160	15.6	15.6	31.2	104	0	0	0	0	0	0
59	25	75	165	28	2500		2500	160	15.6	15.6	31.2	67	0	0	1	0	0	0
60	30	77	155	32	2500		2500	160	15.6	15.6	31.2	66	0	0	1	0	0	0
61	37	75.3	162	29	2500		2500	160	15.6	15.6	31.2	86	0	0	1	0	0	0
62	39	67	160	26	2500		2500	160	15.6	15.6	31.2	78	0	0	1	0	0	0
63	22	59	160	23	2500		2500	160	15.6	15.6	31.2	63	0	0	1	0	0	0
64	22	66	160	26	2500		2500	160	15.6	15.6	31.2	63	0	0	1	0	0	0
65	35	75.3	164	28	2500		2500	160	15.6	15.6	31.2	47	0	0	0	0	0	0
66	31	82.5	168	29	2500		2500	160	15.6	15.6	31.2	69	0	0	1	0	0	0
67	36	76	161	29	2500		2500	160	15.6	15.6	31.2	47	0	0	1	0	0	0
68	38	73	167	26	2500		2500	160	15.6	15.6	31.2	90	0	0	1	0	0	0
69	39	75	158	30	2500		2500	160	15.6	15.6	31.2	60	0	0	0	0	0	0
70	28	70.8	162	27	2500		2500	160	15.6	15.6	31.2	64	0	0	0	0	0	0
71	36	67	160	26	2500		2500	160	15.6	15.6	31.2	84	0	0	1	0	0	0
72	36	82	165	30	2500		2500	160	15.6	15.6	31.2	66	0	0	0	0	0	0
73	30	90	168	32	2500		2500	160	15.6	15.6	31.2	96	0	1	1	0	0	0
74	36	75	165	28	2500		2500	160	15.6	15.6	31.2	78	1	0	0	0	0	0
75	33	54	163	20	2500		2500	160	15.6	15.6	31.2	62	0	0	1	0	0	0
76	36	87	175	28	2500		2500	160	15.6	15.6	31.2	47	0	0	0	0	0	0
77	30	57	148	26	2500		2500	160	15.6	15.6	31.2	66	0	0	1	0	0	0
78	32	67	160	26	2500		2500	160	15.6	15.6	31.2	64	0	0	0	0	0	0
79	31	91.6	158	37	2500		2500	160	15.6	15.6	31.2	70	0	0	1	0	0	0
80	37	76.6	161.6	29	2500		2500	160	15.6	15.6	31.2	42	0	0	1	0	0	0
81	39	84	155	35	2500		2500	160	15.6	15.6	31.2	68	0	0	1	0	0	0
82	30	68	166	25	2500		2500	160	15.6	15.6	31.2	91	0	0	1	0	0	0
83	29	83	164	31	2500		2500	160	15.6	15.6	31.2	83	0	0	1	0	0	0
84	36	97.6	170.4	34	2500		2500	160	15.6	15.6	31.2	80	0	0	0	0	0	0
85	33	72.5	160	28	2500		2500	160	15.6	15.6	31.2	108	1	0	1	0	0	0
86	38	85	177	27	2500		2500	160	15.6	15.6	31.2	74	0	0	1	0	0	0
87	37	79	160	31	2500		2500	160	15.6	15.6	31.2	73	0	0	1	0	0	0
88	30	70	160	27	2500		2500	160	15.6	15.6	31.2	62	0	0	1	0	0	0
89	32	53.4	155	22	2500		2500	160	15.6	15.6	31.2	67	0	0	1	0	0	0
90	33	60	155	25	2500		2500	160	15.6	15.6	31.2	58	0	0	1	0	0	0
91	34	58	152	25	2500		2500	160	15.6	15.6	31.2	61	0	0	1	0	0	0
92	31	66	158	26	2500		2500	160	15.6	15.6	31.2	37	0	0	1	0	0	0
93	32	68	170	24	2500		2500	160	15.6	15.6	31.2	89	0	0	1	0	0	0
94	33	66	157	27	2500		2500	160	15.6	15.6	31.2	73	0	0	1	0	0	0
95	33	59	158	24	2500		2500	160	15.6	15.6	31.2	81	0	0	1	0	0	0
96	35	73	158	29	2500		2500	160	15.6	15.6	31.2	80	0	0	1	0	0	0
97	33	77.3	160	30	2700		2700	160	15.6	15.6	31.2	66	0	0	1	0	0	0
98	36	63	159	25	2500		2500	160	15.6	15.6	31.2	78	0	0	1	0	0	0
99	36	106	167	38	2700		2700	160	15.6	15.6	31.2	77	0	0	1	0	0	0
100	35	99	155	41	2500		2500	160	15.6	15.6	31.2	31	0	0	1	0	0	0
101	29	69.8	160	27	2500		2500	160	15.6	15.6	31.2	69	0	0	1	0	0	0
102	35	101	165	37	2500		2500	160	15.6	15.6	31.2	51	0	0	1	0	0	0
103	39	79.3	159.3	31	2500		2500	160	15.6	15.6	31.2	66	0	0	1	0	0	0
104	31	68	171	23	2500		2500	160	15.6	15.6	31.2	78	0	0	1	0	0	0
105	33	50.6	154	21	2500		2500	160	15.6	15.6	31.2	101	0	0	0	0	0	0
106	42	63.9	153	27	2500		2500	160	15.6	15.6	31.2	81	0	0	0	0	0	0
107	33	71	161	27	2500		2500	160	15.6	15.6	31.2	80	0	0	0	0	0	0
108	45	60.5	151	27	2500		2500	160	15.6	15.6	31.2	90	0	0	1	0	0	0
109	41	72.1	165.9	26	2500	1500	4000	160	15.6	15.6	31.2	28	0	0	1	1	1	0
110	30	63	160	25	2500		2500	160	15.6	15.6	31.2	48	0	0	1	0	0	0
111	28	74	156	30	2500		2500	160	15.6	15.6	31.2	27	0	0	1	0	0	0
112	34	77	166	28	2500		2500	160	15.6	15.6	31.2	46	0	0	1	0	0	0
113	33	58	151	25	2500		2500	160	15.6	15.6	31.2	60	0	0	1	0	0	0
114	38	71	165	26	2500		2500	160	15.6	15.6	31.2	45	0	0	1	0	0	0
115	30	69.75	166	25	2500	1500	4000	160	15.6	15.6	31.2	29	0	0	1	1	1	0
116	38	64.4	161	25	2500		2500	160	15.6	15.6	31.2	79	0	0	1	0	0	0
117	27	111	169	39	2500		2500	160	15.6	15.6	31.2	46	0	0	1	0	0	0
118	27	71	161	27	2500		2500	160	15.6	15.6	31.2	62	0	0	1	0	0	1
119	42	81	160	32	2500		2500	160	15.6	15.6	31.2	74	0	0	1	0	0	0
120	39	74.6	164.4	28	2500		2500	160	15.6	15.6	31.2	95	0	0	1	0	0	0
121	33	80	160	31	2500		2500	160	15.6	15.6	31.2	69	0	0	0	0	0	0
122	31	71	158	28	2500		2500	160	15.6	15.6	31.2	73	0	0	1	0	0	0
123	38	61	155	25	2500		2500	160	15.6	15.6	31.2	114	0	0	1	0	0	0
124	40	64	166	23	2500		2500	160	15.6	15.6	31.2	66	0	0	0	0	0	0
125	41	85	178	27	2500		2500	160	15.6	15.6	31.2	57	0	0	0	0	0	0
126	42	76	161	29	2500		2500	160	15.6	15.6	31.2	81	0	0	1	0	0	0
127	36	82	165	30	2500		2500	160	15.6	15.6	31.2	56	0	0	0	0	0	0
128	35	91	164.3	34	2500		2500	160	15.6	15.6	31.2	66	0	0	1	0	0	0
129	40	77	160	30.1	2500		2500	150	16.7	16.7	33.4	63	0	0	0	0	0	0
130	30	99	168	35.1	2500		2500	160	15.6	15.6	46.8	33	0	0	0	0	0	0
131	34	60	155	25	2500		2500	160	15.6	15.6	46.8	64	0	0	1	0	0	0
132	36	71	162	27	2500		2500	160	15.6	15.6	46.8	85	0	0	1	0	0	0
133	32	79.8	159	31.6	2500		2500	160	15.6	31.2	31.2	39	0	0	1	0	0	0
134	30	62	158	24.8	2500		2500	160	15.6	31.2	31.2	34	0	0	1	0	0	0
135	34	69	158	27.6	2500		2500	160	15.6	31.2	31.2	65	0	0	1	0	0	0
136	37	80	168	28.3	2500		2500	160	15.6	31.2	31.2	56	0	0	1	0	0	0
137	39	86	163	32.4	2500		2500	160	15.6	31.2	31.2	42	0	0	1	0	0	0
138	40	58	160	22.7	2500		2500	160	15.6	31.2	31.2	56	0	0	0	0	0	0
139	32	84	155	35	2500		2500	160	15.6	31.2	31.2	38	0	0	1	0	0	0
140	34	77	170	27	2500		2500	160	15.6	31.2	31.2	67	0	0	1	0	0	0
141	30	82	164	30	2500		2500	160	15.6	31.2	31.2	68	0	0	1	0	0	0
142	37	73.1	154	31	2500		2500	160	15.6	31.2	31.2	75	0	0	1	0	0	1
143	33	76	167	27	2500		2500	160	15.6	31.2	31.2	41	1	0	1	0	0	0
144	39	68	162	26	2500		2500	160	15.6	31.2	31.2	95	0	0	1	0	0	0
145	33	52.8	158	21	2500		2500	160	15.6	31.2	31.2	56	0	0	0	0	0	0
146	32	85	172	29	2500		2500	160	15.6	31.2	31.2	72	0	0	1	0	0	0
147	35	88	164	33	2500		2500	160	15.6	31.2	31.2	43	0	0	1	0	0	0
148	35	65	163	24	2500		2500	160	15.6	31.2	31.2	31	0	0	1	0	0	0
149	27	85	160	33	2500		2500	160	15.6	31.2	31.2	65	0	0	0	0	0	0
150	31	78	163	29	2500		2500	160	15.6	31.2	31.2	55	0	0	0	0	0	0
151	31	58	157	24	2500		2500	160	15.6	31.2	31.2	53	0	0	0	0	0	0
152	40	55.2	159	22	2500		2500	160	15.6	31.2	31.2	39	0	0	1	0	0	0
153	37	73	164	27	2500		2500	160	15.6	31.2	31.2	60	0	0	1	0	0	0
154	30	64.5	147	30	2500		2500	160	15.6	31.2	31.2	60	0	0	1	0	0	0
155	33	76	163	29	2500		2500	160	15.6	31.2	31.2	41	0	0	0	0	0	0
156	35	101	173	34	2500		2500	160	15.6	31.2	31.2	58	0	0	1	0	0	0
157	24	80	160	31	2500		2500	160	15.6	31.2	31.2	52	0	0	1	0	0	0
158	34	83	165	30	2500		2500	160	15.6	31.2	31.2	50	0	0	1	0	0	0
159	34	67	159.4	26.3693	2500		2500	160	15.625	31.25	31.25	56	0	0	1	0	0	0
160	34	63.2	159.3	24.9049	2500		2500	160	15.625	31.25	31.25	35	0	0	1	0	0	0
161	29	83	158	33.2479	2500		2500	160	15.625	31.25	31.25	85	0	0	1	0	0	0
162	34	60	154	25.2994	2500	2500	5000	160	15.625	31.25	31.25	29.5833	0	1	1	1	0	0
163	34	61	159	24.1288	2500		2500	160	15.625	31.25	31.25	65.3333	0	0	1	0	0	0
164	36	73.5	153	31.3982	2500	2000	4500	160	15.625	31.25	31.25	23.6667	0	0	1	1	0	1
165	32	63	167	22.5896	2500		2500	160	15.625	31.25	31.25	75.75	1	0	1	0	0	0
166	33	63	158	25.2363	2500	2000	4500	160	15.625	31.25	31.25	26.8333	0	0	1	1	0	0
167	21	61	156	25.0657	2500		2500	160	15.625	31.25	31.25	50	0	0	1	0	0	0
168	34	76	168	26.9274	2500		2500	160	15.625	31.25	31.25	61.75	0	0	1	0	0	0
169	35	75	166	27.2173	2500		2500	160	15.625	31.25	31.25	69.5	0	1	1	0	0	0
170	36	71	167.5	25.3063	2500		2500	160	15.625	31.25	31.25	41.3333	1	0	1	0	0	0
171	39	71	173	23.7228	2500		2500	160	15.625	31.25	31.25	91.3333	0	0	1	0	0	0
172	31	94	170	32.526	2500		2500	160	15.625	31.25	31.25	63.8333	0	0	1	0	0	0
173	30	53	151	23.2446	2500		2500	160	15.625	31.25	31.25	49.8333	0	0	1	0	0	0
174	30	78	164.5	28.8246	2500		2500	160	15.625	31.25	31.25	70.6667	0	0	1	0	0	0
175	37	64	160	25	2500		2500	160	15.625	31.25	31.25	61	0	0	1	0	0	0
176	30	77.7	161.6	29.7535	2500		2500	160	15.625	31.25	31.25	46.25	0	0	1	0	0	0
177	36	77	157	31.2386	2500		2500	160	15.625	31.25	31.25	63.3333	0	0	1	0	0	0
178	35	75	162	28.578	2500		2500	160	15.625	31.25	31.25	62.0833	0	0	1	0	0	0
179	37	65	159	25.711	2500		2500	160	15.625	31.25	31.25	57	0	0	1	0	0	0
180	32	88	172	29.7458	2500		2500	160	15.625	31.25	31.25	78.5833	0	0	1	0	0	0
181	35	89	166	32.2979	2500		2500	160	15.625	31.25	31.25	22.6667	0	0	1	0	0	0
182	30	68	156	27.9421	2500		2500	160	15.625	31.25	31.25	61.4167	0	0	1	0	0	0
183	334	57	156	23.4221	2500		2500	160	15.625	31.25	31.25	53.1667	0	0	1	0	0	0
184	36	68	154	28.6726	2500		2500	160	15.625	31.25	31.25	63.3333	0	0	1	0	0	0
185	38	55.9	155	23.2674	2500		2500	160	15.625	31.25	31.25	56.75	0	0	1	0	0	0
186	30	66	170	22.8374	2500		2500	160	15.625	31.25	31.25	38.5	0	0	1	0	0	0
187	33	95.1	165	34.9311	2500		2500	160	15.625	31.25	31.25	55.75	0	0	1	0	0	0
188	33	82	165	30.1194	2500		2500	160	15.625	31.25	31.25	52	0	0	1	0	0	0
189	33	71	156	29.1749	2500	1500	4000	160	15.625	31.25	31.25	23	0	0	1	1	0	0
190	31	77	164	28.6288	2500		2500	160	15.625	31.25	31.25	57.25	0	0	1	0	0	0
191	33	75	162	28.578	2500		2500	160	15.625	31.25	31.25	46.25	0	0	1	0	0	0
192	35	71.6	164	26.6211	2500	1500	4000	160	15.625	31.25	31.25	46.8333	0	0	1	1	0	0
193	31	63.8	166	23.1529	2500		2500	160	15.625	31.25	31.25	44.3333	0	0	1	0	0	0
194	43	83	170	28.7197	2500		2500	160	15.625	31.25	31.25	55.75	0	0	1	0	0	0
195	41	75	163	28.2284	2500		2500	160	15.625	31.25	31.25	65.9167	0	0	1	0	0	0
196	36	78	160	30.4688	2500		2500	160	15.625	31.25	31.25	28.0833	0	0	1	0	0	0
197	33	57	155	23.7253	2500		2500	160	15.625	31.25	31.25	49.0833	0	0	1	0	0	0
198	36	112	173	37.4219	2500		2500	160	15.625	31.25	31.25	54.9167	0	0	1	0	0	0
199	36	55	163	20.7008	2500		2500	160	15.625	31.25	31.25	54.3333	0	0	1	0	0	0
200	36	57	157	23.1247	2500		2500	160	15.625	31.25	31.25	46.5833	0	0	1	0	0	0
201	41	94.5	160	36.9141	2500	2000	4500	160	15.625	31.25	31.25	21.4167	0	0	1	1	0	0
202	34	68	160	26.5625	2500		2500	160	15.625	31.25	31.25	43.5833	0	0	1	0	0	0
203	35	63.8	161	24.6132	2500		2500	160	15.625	31.25	31.25	47.3333	0	0	1	0	0	0
204	33	66.7	161	25.732	2500		2500	160	15.625	31.25	31.25	89.1667	0	0	1	0	0	1
205	32	85	167	30.478	2500		2500	160	15.625	31.25	31.25	48.9167	0	0	1	0	0	0
206	37	75	174	24.7721	2500		2500	160	15.625	31.25	31.25	68.5	0	0	1	0	0	0
207	37	67	159	26.5021	2500		2500	160	15.625	31.25	31.25	65.75	0	1	1	0	0	0
208	28	63	164	23.4236	2500		2500	160	15.625	31.25	31.25	46.9167	0	0	1	0	0	0
209	33	101	156	41.5023	2500		2500	160	15.625	31.25	31.25	36	0	0	1	0	0	0
210	35	76.3	160	29.8047	2500		2500	160	15.625	31.25	31.25	60.3333	0	0	1	0	0	0
211	31	101.7	167	36.466	2500		2500	160	15.625	31.25	31.25	65.3333	0	0	1	0	0	0
212	39	67	159	26.5021	2500		2500	160	15.625	31.25	31.25	66.5833	0	0	1	0	0	0
213	32	90	161	34.7209	2500		2500	160	15.625	31.25	31.25	54.9167	0	0	1	0	0	0
214	35	71	165	26.079	2500		2500	160	15.625	31.25	31.25	52.0833	0	0	1	0	0	0
215	34	72.9	163	27.438	2500		2500	160	15.625	31.25	31.25	43.1667	0	0	1	0	0	0
216	40	64	161	24.6904	2500		2500	160	15.625	31.25	31.25	42	0	0	1	0	0	0
217	31	83	169	29.0606	2500		2500	160	15.625	31.25	31.25	51.4167	0	0	1	0	0	0
218	29	86	168	30.4705	2500	1500	4000	160	15.625	31.25	31.25	27.9167	0	0	1	1	0	0
219	31	56.9	160	22.2266	2500		2500	160	15.625	31.25	31.25	50	0	0	1	0	0	0
220	29	65	158	26.0375	2500		2500	160	15.625	31.25	31.25	32.0833	0	0	1	0	0	0
221	38	70.6	162	26.9014	2500		2500	160	15.625	31.25	31.25	65.3333	0	0	1	0	0	0
222	34	62	163	23.3355	2500		2500	160	15.625	31.25	31.25	53.9167	0	0	1	0	0	0
223	32	67	166.6	24.1393	2500		2500	160	15.625	31.25	31.25	94.5833	0	0	1	0	0	0
224	34	83	172	28.0557	2500		2500	160	15.625	31.25	31.25	72.9167	0	0	1	0	0	0
225	36	61.8	156	25.3945	2500		2500	160	15.625	31.25	31.25	125.083	0	0	1	0	0	0
226	33	103	165	37.8329	2500		2500	160	15.625	31.25	31.25	45.4167	0	0	1	0	0	0
227	37	55.5	157	22.5161	2500		2500	160	15.625	31.25	31.25	57.1667	0	0	1	0	0	0
228	27	64.8	163	24.3893	2500		2500	160	15.625	31.25	31.25	61	0	0	1	0	0	0
229	31	71	153	30.3302	2500		2500	160	15.625	31.25	31.25	53	0	0	1	0	0	0
230	35	63	160	24.6094	2500		2500	160	15.625	31.25	31.25	67.6667	0	0	1	0	0	0
231	37	96.3	155	40.0832	2500		2500	160	15.625	31.25	31.25	46.75	0	0	1	0	0	0
232	31	66	156	27.1203	2500		2500	160	15.625	31.25	31.25	96.6667	0	0	1	0	0	0
233	32	61	159	24.1288	2500		2500	160	15.625	31.25	31.25	51.5	0	0	1	0	0	0
234	38	79	160	30.8594	2500		2500	160	15.625	31.25	31.25	63.75	0	0	1	0	0	0
235	32	59	163	22.2063	2500		2500	160	15.625	31.25	31.25	50	0	0	1	0	0	0
236	32	73	154	30.7809	2500		2500	160	15.625	31.25	31.25	33.9167	0	0	1	0	0	0
237	35	97	160	37.8906	2500		2500	160	15.625	31.25	31.25	61.9167	0	0	1	0	0	0
238	31	86	175	28.0816	2500		2500	160	15.625	31.25	31.25	57	0	0	1	0	0	0
239	31	63.1	159	24.9595	2500		2500	160	15.625	31.25	31.25	70	0	0	1	0	0	0
240	21	71	168	25.1559	2500		2500	160	15.625	31.25	31.25	52.75	1	0	1	0	0	0
241	31	70	158	28.0404	2500		2500	160	15.625	31.25	31.25	41.5833	0	0	1	0	0	0
242	27	73	160	28.5156	2500		2500	160	15.625	31.25	31.25	52.75	0	0	1	0	0	0
243	31	76	160	29.6875	2500		2500	160	15.625	31.25	31.25	62.5833	0	0	1	0	0	1
244	33	69	164	25.6544	2500		2500	160	15.625	31.25	31.25	48	0	0	1	0	0	0
245	38	64	158	25.6369	2500		2500	160	15.625	31.25	31.25	58.4167	0	0	1	0	0	0
246	38	78	160	30.4688	2500		2500	160	15.625	31.25	31.25	64.3333	0	0	1	0	0	0
247	30	58	157	23.5304	2500		2500	160	15.625	31.25	31.25	82.0833	1	0	1	0	1	0
248	35	70	164	26.0262	2500		2500	160	15.625	31.25	31.25	65	0	0	1	0	0	0
249	31	80	165	29.3848	2500		2500	160	15.625	31.25	31.25	51	0	0	1	0	0	0
250	33	60	163	22.5827	2500	2000	4500	160	15.625	31.25	31.25	44.6667	1	0	1	1	0	0
251	35	62	163	23.3355	2500		2500	160	15.625	31.25	31.25	69.75	0	0	1	0	0	0
252	35	60	166	21.7738	2500		2500	160	15.625	31.25	31.25	70.4167	0	0	1	0	0	0
253	33	62	163	23.3355	2500		2500	160	15.625	31.25	31.25	62.8333	0	0	1	0	0	0
254	30	76	160	29.6875	2500		2500	160	15.625	31.25	31.25	65.8333	0	0	1	0	0	0
255	38	70	163	26.3465	2500		2500	160	15.625	31.25	31.25	55	0	0	1	0	0	0
256	39	80	161	30.863	2500		2500	160	15.625	31.25	31.25	44	0	0	1	0	0	0
257	31	83	160	32.4219	2500		2500	160	15.625	31.25	31.25	55.3333	0	0	1	0	0	0
258	36	65	158	26.0375	2500		2500	160	15.625	31.25	31.25	36.1667	0	0	1	0	0	0
259	36	76	158	30.4438	2500		2500	160	15.625	31.25	31.25	61	0	0	1	0	0	0
260	32	81	158	32.4467	2500		2500	160	15.625	31.25	31.25	68.6667	0	0	1	0	0	0
261	26	76	163	28.6048	2500		2500	160	15.625	31.25	31.25	61.5833	0	0	1	0	0	0
262	29	93	168	32.9507	2500		2500	160	15.625	31.25	31.25	75.8333	1	1	1	0	0	0
263	40	78	163	29.3575	2500		2500	160	15.625	31.25	31.25	60.75	0	0	1	0	0	0
264	32	82	161	31.6346	2500		2500	160	15.625	31.25	31.25	42.25	0	0	1	0	0	0
265	43	70	164	26.0262	2500		2500	160	15.625	31.25	31.25	68.75	0	0	1	0	0	0
266	37	52	151	22.806	2500		2500	160	15.625	31.25	31.25	70.1667	0	0	1	0	0	0
267	40	86	160	33.5938	2500		2500	160	15.625	31.25	31.25	47.5	0	0	1	0	0	0
268	29	70	156	28.764	2500		2500	160	15.625	31.25	31.25	43.5	0	0	1	0	0	0
269	37	75	161	28.9341	2500		2500	160	15.625	31.25	31.25	41.1667	0	0	1	0	0	0
270	36	95	163	35.756	2500		2500	160	15.625	31.25	31.25	44.1667	0	0	1	0	0	0
271	35	80	170	27.6817	2500		2500	160	15.625	31.25	31.25	65.8333	1	1	1	0	0	0
272	28	76	163	28.6048	2500		2500	160	15.625	31.25	31.25	41.3333	0	0	1	0	0	0
273	43	59	157	23.9361	2500		2500	160	15.625	31.25	31.25	66.5	1	1	1	0	0	0
274	23	68	160	26.5625	2500		2500	160	15.625	31.25	31.25	53	0	0	1	0	0	0
275	42	75	163	28.2284	2500		2500	160	15.625	31.25	31.25	43.6667	0	0	1	0	0	0
276	39	79	159	31.2488	2500		2500	160	15.625	31.25	31.25	60.4167	0	0	1	0	0	0
277	29	82	164	30.4878	2500		2500	160	15.625	31.25	31.25	42.1667	0	0	1	0	0	0
278	34	70	164	26.0262	2500		2500	160	15.625	31.25	31.25	45	0	0	1	0	0	0
279	40	73	164	27.1416	2500		2500	160	15.625	31.25	31.25	64.5	0	0	1	0	0	0
280	42	60	159	23.7332	2500		2500	160	15.625	31.25	31.25	60.8333	1	0	1	0	0	0
281	28	93	161	35.8782	2500		2500	160	15.625	31.25	31.25	84.75	0	0	1	0	0	0
282	36	61	165	22.4059	2500		2500	160	15.625	31.25	31.25	85.4167	0	0	1	0	0	0
283	37	70	161	27.0051	2500		2500	160	15.625	31.25	31.25	62.1667	0	0	1	0	0	0
284	36	67	163.5	25.0634	2500		2500	160	15.625	31.25	31.25	64	0	0	1	0	0	0
285	32	65	158	26.0375	2500		2500	160	15.625	31.25	31.25	58	0	0	1	0	0	0
286	36	91	163	34.2504	2500		2500	160	15.625	31.25	31.25	49	0	0	1	0	1	0
287	30	62.5	157	25.356	2500		2500	160	15.625	31.25	31.25	57.25	0	0	1	0	0	0
288	31	64.8	167	23.235	2500		2500	160	15.625	31.25	31.25	45.5	1	0	1	0	0	0
289	29	87	165	31.9559	2500	1500	4000	160	15.625	31.25	31.25	39	0	0	1	1	0	0
290	31	79	163	29.7339	2500		2500	160	15.625	31.25	31.25	55	0	0	1	0	0	0
291	38	91	168	32.2421	2500		2500	160	15.625	31.25	31.25	58.25	0	0	1	0	0	0
292	36	73	164	27.1416	2500		2500	160	15.625	31.25	31.25	41	0	0	1	0	0	0
293	36	70	165	25.7117	2500		2500	160	15.625	31.25	31.25	68	1	0	1	0	0	0
294	31	60	162	22.8624	2500		2500	160	15.625	31.25	31.25	69	0	0	1	0	0	0
295	28	89	155	37.0447	2500	1500	4000	160	15.625	31.25	31.25	36.25	0	0	1	1	0	0
296	35	64	165	23.5078	2500		2500	160	15.625	31.25	31.25	32	0	0	1	0	0	0
297	37	68	155	28.3039	2500		2500	160	15.625	31.25	31.25	53.6667	0	0	1	0	0	0
298	40	80	158	32.0461	2500		2500	160	15.625	31.25	31.25	46.1667	0	0	1	0	0	0
299	27	83.4	165.3	30.5225	2500		2500	160	15.625	31.25	31.25	63.3333	0	0	1	0	0	0
300	28	84	163	31.6158	2500		2500	160	15.625	31.25	31.25	35.8333	0	0	1	0	0	0
301	42	72	159	28.4799	2500		2500	160	15.625	31.25	31.25	62.5	0	0	1	0	0	0
302	39	83.3	170	28.8235	2500		2500	160	15.625	31.25	31.25	56.6667	0	0	1	0	0	0
303	30	58	156	23.833	2500		2500	160	15.625	31.25	31.25	73.8333	0	0	1	0	0	0
304	30	63	159	24.9199	2500		2500	160	15.625	31.25	31.25	60	0	0	0	0	0	0
305	35	94	162	35.8177	2500		2500	160	15.625	31.25	31.25	48.3333	1	0	1	0	0	0
306	31	60.9	163	22.9214	2500		2500	160	15.625	31.25	31.25	54.5	0	0	1	0	0	0
307	33	75	163	28.2284	2500		2500	160	15.625	31.25	31.25	64.5	0	0	1	0	0	0
308	30	75	158	30.0433	2500		2500	160	15.625	31.25	31.25	58.9167	0	0	1	0	0	0
309	27	68	158	27.2392	2500		2500	160	15.625	31.25	31.25	70.8333	0	0	1	0	0	0
310	37	64	162	24.3865	2500		2500	160	15.625	31.25	31.25	65.5	0	0	1	0	0	0
311	29	65.5	163	24.6528	2500		2500	160	15.625	31.25	31.25	66.5	0	0	1	0	0	0
312	31	54	163	20.3244	2500		2500	160	15.625	31.25	31.25	56.75	0	0	1	0	0	0
313	32	68	156	27.9421	2500		2500	160	15.625	31.25	31.25	76.6667	0	0	1	0	0	0
314	27	98	158	39.2565	2500		2500	160	15.625	31.25	31.25	69.8333	0	0	1	0	0	0
315	34	50	154	21.0828	2500		2500	160	15.625	31.25	31.25	92.5	0	0	1	0	0	0
316	39	73	173	24.3911	2500		2500	160	15.625	31.25	31.25	47.5	1	0	1	0	0	0
317	32	62	161	23.9188	2500		2500	160	15.625	31.25	31.25	37.8333	0	0	1	0	0	0
318	33	66	162	25.1486	2500		2500	160	15.625	31.25	31.25	50.9167	0	0	1	0	0	0

## Sheet: B15_PCA_ND
N	B15_Age_ND	B15_Weight_ND	B15_Height_ND	B15_BMI_ND	B15_Fentanyl(mcg)_ND	B15_Fentanyl_2ND(mcg)_ND	B15_Total fentanyl(mcg)_ND	B15_Total _ND	B15_Fentanyl(mcg/ml)_ND	B15_Basal(mcg/hr)_ND	B15_Bolus(mcg)_ND	B15_Total infusion time(hr)_ND	B15_SE(Y=1, N=0)_ND	B15_PCA_DISCARDED(Y=1, N=0)_ND	B15_Pain booster(Y=1, N=0)_ND	B15_PCA_2ND(Y=1, N=0)_ND	B15_Denogan 1g/5ml_ND	B15_pethidine 25mg/0.5ml_ND
1	35	58	156	23.8	2000		2000	150	13.3	13.3	26.6	84	0	0	0	0	0	0
2	31	61.6	163	23.2	2000		2000	150	13.3	13.3	26.6	114	0	0	1	0	0	0
3	25	64	158	25.6	2500		2500	170	14.7	14.7	29.4	73	0	0	1	0	0	0
4	29	63	168	22.3	2500		2500	160	15.6	15.6	31.2	69	1	1	1	0	0	0
5	29	68	160	26.6	2500		2500	160	15.6	15.6	31.2	54	0	0	1	0	0	0
6	27	62	154	26.1	2500		2500	160	15.6	15.6	31.2	63	0	0	0	0	0	0
7	31	61	160	23.8	2500		2500	160	15.6	15.6	31.2	80	0	0	0	0	0	0
8	36	66	160	25.8	2500		2500	160	15.6	15.6	31.2	84	0	0	1	0	0	0
9	39	72.9	160	28.5	2500		2500	160	15.6	15.6	31.2	86	0	0	0	0	0	0
10	40	67.2	152	29.1	2500		2500	160	15.6	15.6	31.2	73	1	0	1	0	0	0
11	36	68	158	27.2	2500		2500	160	15.6	15.6	31.2	52	0	0	1	0	0	0
12	32	64	156	26.3	2500		2500	160	15.6	15.6	31.2	87	0	0	0	0	0	0
13	33	105.8	162	40.3	2500		2500	160	15.6	15.6	31.2	68	1	0	1	0	0	0
14	36	66	163	24.8	2500		2500	160	15.6	15.6	31.2	87	0	0	0	0	0	0
15	40	57	160	22.3	2500		2500	160	15.6	15.6	31.2	66	0	0	1	0	0	0
16	39	76	160	29.7	2500		2500	160	15.6	15.6	31.2	50	0	0	0	0	0	0
17	32	69.5	160	27.1	2500		2500	160	15.6	15.6	31.2	38	0	0	1	0	0	0
18	39	80	171	27.4	2500		2500	160	15.6	15.6	31.2	54	1	0	0	0	0	0
19	25	54	150	24	2500		2500	160	15.6	15.6	31.2	26	0	0	1	0	0	0
20	37	75	168	26.6	2500		2500	160	15.6	15.6	31.2	77	0	0	1	0	0	1
21	37	77	162	29.3	2500		2500	160	15.6	15.6	31.2	64	0	0	0	0	0	0
22	34	75	165	27.5	2500		2500	160	15.6	15.6	31.2	66	0	0	1	0	0	0
23	35	77.1	159	30.5	2500		2500	160	15.6	15.6	31.2	30	0	0	1	0	0	0
24	37	67.9	153	29	2500		2500	160	15.6	15.6	31.2	20	0	0	1	0	0	0
25	43	72	157	29.2	2500		2500	160	15.6	15.6	31.2	53	0	0	1	0	0	0
26	35	66	158	26.4	2500		2500	160	15.6	15.6	31.2	116	1	0	0	0	0	0
27	33	67	168	23.7	2500		2500	160	15.6	15.6	31.2	82	0	0	1	0	0	0
28	32	67	162	25.5	2500		2500	160	15.6	15.6	31.2	70	0	0	1	0	0	0
29	32	61.4	169	21.5	2500		2500	160	15.6	15.6	31.2	62	0	0	1	0	0	0
30	28	73	156	30	2500		2500	160	15.6	15.6	31.2	45	1	0	1	0	0	0
31	33	67	160	26.2	2500		2500	160	15.6	15.6	31.2	70	0	0	1	0	0	0
32	29	66	160	25.8	2500		2500	160	15.6	15.6	31.2	52	0	0	1	0	0	0
33	35	70	160	27.3	2500		2500	160	15.6	15.6	31.2	66	0	0	1	0	0	0
34	33	73	165	26.8	2500		2500	160	15.6	15.6	31.2	67	0	0	0	0	0	0
35	36	85	158	34	2500		2500	160	15.6	15.6	31.2	57	0	0	1	0	0	0
36	25	93	164	34.6	2500		2500	160	15.6	15.6	31.2	54	0	0	1	0	0	0
37	32	62	161	23.9	2500		2500	160	15.6	15.6	31.2	57	0	0	1	0	0	0
38	38	100	173	33.4	2500		2500	160	15.6	15.6	31.2	49	0	0	0	0	0	0
39	28	69	160	27	2500		2500	160	15.6	15.6	31.2	52	0	0	1	0	0	0
40	28	68	168	24.1	2500		2500	160	15.6	15.6	31.2	35	0	0	1	0	0	0
41	32	63	155	26.2	2500		2500	160	15.6	15.6	31.2	56	0	0	1	0	0	0
42	38	82	168	29.1	2500		2500	160	15.6	15.6	31.2	56	0	0	1	0	0	0
43	30	82.5	162	31.4	2500		2500	160	15.6	15.6	31.2	54	0	0	1	0	0	0
44	34	70	161	27	2500		2500	160	15.6	15.6	31.2	82	0	0	1	0	0	0
45	40	68	162	25.9	2500		2500	160	15.6	15.6	31.2	57	0	0	0	0	0	0
46	33	80	166	29	2500		2500	160	15.6	15.6	31.2	73	0	0	1	0	0	0
47	34	87	166	31.6	2500		2500	160	15.6	15.6	31.2	86	0	0	1	0	0	0
48	35	62.5	157	25.4	2500		2500	160	15.6	15.6	31.2	71	0	0	0	0	0	0
49	36	63	167	22.6	2500		2500	160	15.6	15.6	31.2	90	0	0	0	0	0	0
50	32	53	163	19.9	2500		2500	160	15.6	15.6	31.2	46	0	0	1	0	0	0
51	34	78	160	30.5	2500		2500	160	15.6	15.6	31.2	50	0	0	1	0	0	0
52	32	68.6	158	27.5	2500		2500	160	15.6	15.6	31.2	83	0	0	1	0	0	0
53	27	73	159	28.9	2500		2500	160	15.6	15.6	31.2	71	0	0	0	0	0	0
54	31	99.5	163	37.4	2500		2500	160	15.6	15.6	31.2	54	0	0	1	0	0	0
55	31	77	160	30.1	2500		2500	160	15.6	15.6	31.2	43	0	0	1	0	0	0
56	39	62	162	23.6	2500		2500	160	15.6	15.6	31.2	90	0	0	1	0	0	0
57	27	55	162	21	2500		2500	160	15.6	15.6	31.2	59	0	0	0	0	0	0
58	27	52	166	19	2500		2500	160	15.6	15.6	31.2	104	0	0	0	0	0	0
59	25	75	165	28	2500		2500	160	15.6	15.6	31.2	67	0	0	1	0	0	0
60	30	77	155	32	2500		2500	160	15.6	15.6	31.2	66	0	0	1	0	0	0
61	37	75.3	162	29	2500		2500	160	15.6	15.6	31.2	86	0	0	1	0	0	0
62	39	67	160	26	2500		2500	160	15.6	15.6	31.2	78	0	0	1	0	0	0
63	22	59	160	23	2500		2500	160	15.6	15.6	31.2	63	0	0	1	0	0	0
64	22	66	160	26	2500		2500	160	15.6	15.6	31.2	63	0	0	1	0	0	0
65	35	75.3	164	28	2500		2500	160	15.6	15.6	31.2	47	0	0	0	0	0	0
66	31	82.5	168	29	2500		2500	160	15.6	15.6	31.2	69	0	0	1	0	0	0
67	36	76	161	29	2500		2500	160	15.6	15.6	31.2	47	0	0	1	0	0	0
68	38	73	167	26	2500		2500	160	15.6	15.6	31.2	90	0	0	1	0	0	0
69	39	75	158	30	2500		2500	160	15.6	15.6	31.2	60	0	0	0	0	0	0
70	28	70.8	162	27	2500		2500	160	15.6	15.6	31.2	64	0	0	0	0	0	0
71	36	67	160	26	2500		2500	160	15.6	15.6	31.2	84	0	0	1	0	0	0
72	36	82	165	30	2500		2500	160	15.6	15.6	31.2	66	0	0	0	0	0	0
73	30	90	168	32	2500		2500	160	15.6	15.6	31.2	96	0	1	1	0	0	0
74	36	75	165	28	2500		2500	160	15.6	15.6	31.2	78	1	0	0	0	0	0
75	33	54	163	20	2500		2500	160	15.6	15.6	31.2	62	0	0	1	0	0	0
76	36	87	175	28	2500		2500	160	15.6	15.6	31.2	47	0	0	0	0	0	0
77	30	57	148	26	2500		2500	160	15.6	15.6	31.2	66	0	0	1	0	0	0
78	32	67	160	26	2500		2500	160	15.6	15.6	31.2	64	0	0	0	0	0	0
79	31	91.6	158	37	2500		2500	160	15.6	15.6	31.2	70	0	0	1	0	0	0
80	37	76.6	161.6	29	2500		2500	160	15.6	15.6	31.2	42	0	0	1	0	0	0
81	39	84	155	35	2500		2500	160	15.6	15.6	31.2	68	0	0	1	0	0	0
82	30	68	166	25	2500		2500	160	15.6	15.6	31.2	91	0	0	1	0	0	0
83	29	83	164	31	2500		2500	160	15.6	15.6	31.2	83	0	0	1	0	0	0
84	36	97.6	170.4	34	2500		2500	160	15.6	15.6	31.2	80	0	0	0	0	0	0
85	33	72.5	160	28	2500		2500	160	15.6	15.6	31.2	108	1	0	1	0	0	0
86	38	85	177	27	2500		2500	160	15.6	15.6	31.2	74	0	0	1	0	0	0
87	37	79	160	31	2500		2500	160	15.6	15.6	31.2	73	0	0	1	0	0	0
88	30	70	160	27	2500		2500	160	15.6	15.6	31.2	62	0	0	1	0	0	0
89	32	53.4	155	22	2500		2500	160	15.6	15.6	31.2	67	0	0	1	0	0	1
90	33	60	155	25	2500		2500	160	15.6	15.6	31.2	58	0	0	1	0	0	0
91	34	58	152	25	2500		2500	160	15.6	15.6	31.2	61	0	0	1	0	0	0
92	31	66	158	26	2500		2500	160	15.6	15.6	31.2	37	0	0	1	0	0	0
93	32	68	170	24	2500		2500	160	15.6	15.6	31.2	89	0	0	1	0	0	0
94	33	66	157	27	2500		2500	160	15.6	15.6	31.2	73	0	0	1	0	0	0
95	33	59	158	24	2500		2500	160	15.6	15.6	31.2	81	0	0	1	0	0	0
96	35	73	158	29	2500		2500	160	15.6	15.6	31.2	80	0	0	1	0	0	0
97	33	77.3	160	30	2700		2700	160	15.6	15.6	31.2	66	0	0	1	0	0	0
98	36	63	159	25	2500		2500	160	15.6	15.6	31.2	78	0	0	1	0	0
99	36	106	167	38	2700		2700	160	15.6	15.6	31.2	77	0	0	1	0	0
100	35	99	155	41	2500		2500	160	15.6	15.6	31.2	31	0	0	1	0	0
101	29	69.8	160	27	2500		2500	160	15.6	15.6	31.2	69	0	0	1	0	0
102	35	101	165	37	2500		2500	160	15.6	15.6	31.2	51	0	0	1	0	0
103	39	79.3	159.3	31	2500		2500	160	15.6	15.6	31.2	66	0	0	1	0	0
104	31	68	171	23	2500		2500	160	15.6	15.6	31.2	78	0	0	1	0	0
105	33	50.6	154	21	2500		2500	160	15.6	15.6	31.2	101	0	0	0	0	0
106	42	63.9	153	27	2500		2500	160	15.6	15.6	31.2	81	0	0	0	0	0
107	33	71	161	27	2500		2500	160	15.6	15.6	31.2	80	0	0	0	0	0
108	45	60.5	151	27	2500		2500	160	15.6	15.6	31.2	90	0	0	1	0	0
109	41	72.1	165.9	26	2500	1500	4000	160	15.6	15.6	31.2	28	0	0	1	1	1
110	30	63	160	25	2500		2500	160	15.6	15.6	31.2	48	0	0	1	0	0
111	28	74	156	30	2500		2500	160	15.6	15.6	31.2	27	0	0	1	0	0
112	34	77	166	28	2500		2500	160	15.6	15.6	31.2	46	0	0	1	0	0
113	33	58	151	25	2500		2500	160	15.6	15.6	31.2	60	0	0	1	0	0
114	38	71	165	26	2500		2500	160	15.6	15.6	31.2	45	0	0	1	0	0
115	30	69.75	166	25	2500	1500	4000	160	15.6	15.6	31.2	29	0	0	1	1	1
116	38	64.4	161	25	2500		2500	160	15.6	15.6	31.2	79	0	0	1	0	0
117	27	111	169	39	2500		2500	160	15.6	15.6	31.2	46	0	0	1	0	0
118	27	71	161	27	2500		2500	160	15.6	15.6	31.2	62	0	0	1	0	0
119	42	81	160	32	2500		2500	160	15.6	15.6	31.2	74	0	0	1	0	0
120	39	74.6	164.4	28	2500		2500	160	15.6	15.6	31.2	95	0	0	1	0	0
121	33	80	160	31	2500		2500	160	15.6	15.6	31.2	69	0	0	0	0	0
122	31	71	158	28	2500		2500	160	15.6	15.6	31.2	73	0	0	1	0	0
123	38	61	155	25	2500		2500	160	15.6	15.6	31.2	114	0	0	1	0	0
124	40	64	166	23	2500		2500	160	15.6	15.6	31.2	66	0	0	0	0	0
125	41	85	178	27	2500		2500	160	15.6	15.6	31.2	57	0	0	0	0	0
126	42	76	161	29	2500		2500	160	15.6	15.6	31.2	81	0	0	1	0	0
127	36	82	165	30	2500		2500	160	15.6	15.6	31.2	56	0	0	0	0	0
128	35	91	164.3	34	2500		2500	160	15.6	15.6	31.2	66	0	0	1	0	0
129	40	77	160	30.1	2500		2500	150	16.7	16.7	33.4	63	0	0	0	0	0
130	30	99	168	35.1	2500		2500	160	15.6	15.6	46.8	33	0	0	0	0	0
131	34	60	155	25	2500		2500	160	15.6	15.6	46.8	64	0	0	1	0	0
132	36	71	162	27	2500		2500	160	15.6	15.6	46.8	85	0	0	1	0	0

## Sheet: B30_PCA_ND
N	B30_Age_ND	B30_Weight_ND	B30_Height_ND	B30_BMI_ND	B30_Fentanyl(mcg)_ND	B30_Fentanyl_2ND(mcg)_ND	B30_Total fentanyl(mcg)_ND	B30_Total _ND	B30_Fentanyl(mcg/ml)_ND	B30_Basal(mcg/hr)_ND	B30_Bolus(mcg)_ND	B30_Total infusion time(hr)_ND	B30_SE(Y=1, N=0)_ND	B30_PCA_DISCARDED(Y=1, N=0)_ND	B30_Pain booster(Y=1, N=0)_ND	B30_PCA연장(Y=1, N=0)_ND	B30_Denogan 1g/5ml_ND	B30_pethidine 25mg/0.5ml_ND
133	32	79.8	159	31.6	2500		2500	160	15.6	31.2	31.2	39	0	0	1	0	0	0
134	30	62	158	24.8	2500		2500	160	15.6	31.2	31.2	34	0	0	1	0	0	0
135	34	69	158	27.6	2500		2500	160	15.6	31.2	31.2	65	0	0	1	0	0	0
136	37	80	168	28.3	2500		2500	160	15.6	31.2	31.2	56	0	0	1	0	0	0
137	39	86	163	32.4	2500		2500	160	15.6	31.2	31.2	42	0	0	1	0	0	0
138	40	58	160	22.7	2500		2500	160	15.6	31.2	31.2	56	0	0	0	0	0	0
139	32	84	155	35	2500		2500	160	15.6	31.2	31.2	38	0	0	1	0	0	0
140	34	77	170	27	2500		2500	160	15.6	31.2	31.2	67	0	0	1	0	0	0
141	30	82	164	30	2500		2500	160	15.6	31.2	31.2	68	0	0	1	0	0	0
142	37	73.1	154	31	2500		2500	160	15.6	31.2	31.2	75	0	0	1	0	0	1
143	33	76	167	27	2500		2500	160	15.6	31.2	31.2	41	1	0	1	0	0	0
144	39	68	162	26	2500		2500	160	15.6	31.2	31.2	95	0	0	1	0	0	0
145	33	52.8	158	21	2500		2500	160	15.6	31.2	31.2	56	0	0	0	0	0	0
146	32	85	172	29	2500		2500	160	15.6	31.2	31.2	72	0	0	1	0	0	0
147	35	88	164	33	2500		2500	160	15.6	31.2	31.2	43	0	0	1	0	0	0
148	35	65	163	24	2500		2500	160	15.6	31.2	31.2	31	0	0	1	0	0	0
149	27	85	160	33	2500		2500	160	15.6	31.2	31.2	65	0	0	0	0	0	0
150	31	78	163	29	2500		2500	160	15.6	31.2	31.2	55	0	0	0	0	0	0
151	31	58	157	24	2500		2500	160	15.6	31.2	31.2	53	0	0	0	0	0	0
152	40	55.2	159	22	2500		2500	160	15.6	31.2	31.2	39	0	0	1	0	0	0
153	37	73	164	27	2500		2500	160	15.6	31.2	31.2	60	0	0	1	0	0	0
154	30	64.5	147	30	2500		2500	160	15.6	31.2	31.2	60	0	0	1	0	0	0
155	33	76	163	29	2500		2500	160	15.6	31.2	31.2	41	0	0	0	0	0	0
156	35	101	173	34	2500		2500	160	15.6	31.2	31.2	58	0	0	1	0	0	0
157	24	80	160	31	2500		2500	160	15.6	31.2	31.2	52	0	0	1	0	0	0
158	34	83	165	30	2500		2500	160	15.6	31.2	31.2	50	0	0	1	0	0	0
159	34	67	159.4	26.3693	2500		2500	160	15.625	31.25	31.25	56	0	0	1	0	0	0
160	34	63.2	159.3	24.9049	2500		2500	160	15.625	31.25	31.25	35	0	0	1	0	0	0
161	29	83	158	33.2479	2500		2500	160	15.625	31.25	31.25	85	0	0	1	0	0	0
162	34	60	154	25.2994	2500	2500	5000	160	15.625	31.25	31.25	29.5833	0	1	1	1	0	0
163	34	61	159	24.1288	2500		2500	160	15.625	31.25	31.25	65.3333	0	0	1	0	0	0
164	36	73.5	153	31.3982	2500	2000	4500	160	15.625	31.25	31.25	23.6667	0	0	1	1	0	1
165	32	63	167	22.5896	2500		2500	160	15.625	31.25	31.25	75.75	1	0	1	0	0	0
166	33	63	158	25.2363	2500	2000	4500	160	15.625	31.25	31.25	26.8333	0	0	1	1	0	0
167	21	61	156	25.0657	2500		2500	160	15.625	31.25	31.25	50	0	0	1	0	0	0
168	34	76	168	26.9274	2500		2500	160	15.625	31.25	31.25	61.75	0	0	1	0	0	0
169	35	75	166	27.2173	2500		2500	160	15.625	31.25	31.25	69.5	0	1	1	0	0	0
170	36	71	167.5	25.3063	2500		2500	160	15.625	31.25	31.25	41.3333	1	0	1	0	0	0
171	39	71	173	23.7228	2500		2500	160	15.625	31.25	31.25	91.3333	0	0	1	0	0	0
172	31	94	170	32.526	2500		2500	160	15.625	31.25	31.25	63.8333	0	0	1	0	0	0
173	30	53	151	23.2446	2500		2500	160	15.625	31.25	31.25	49.8333	0	0	1	0	0	0
174	30	78	164.5	28.8246	2500		2500	160	15.625	31.25	31.25	70.6667	0	0	1	0	0	0
175	37	64	160	25	2500		2500	160	15.625	31.25	31.25	61	0	0	1	0	0	0
176	30	77.7	161.6	29.7535	2500		2500	160	15.625	31.25	31.25	46.25	0	0	1	0	0	0
177	36	77	157	31.2386	2500		2500	160	15.625	31.25	31.25	63.3333	0	0	1	0	0	0
178	35	75	162	28.578	2500		2500	160	15.625	31.25	31.25	62.0833	0	0	1	0	0	0
179	37	65	159	25.711	2500		2500	160	15.625	31.25	31.25	57	0	0	1	0	0	0
180	32	88	172	29.7458	2500		2500	160	15.625	31.25	31.25	78.5833	0	0	1	0	0	0
181	35	89	166	32.2979	2500		2500	160	15.625	31.25	31.25	22.6667	0	0	1	0	0	0
182	30	68	156	27.9421	2500		2500	160	15.625	31.25	31.25	61.4167	0	0	1	0	0	0
183	334	57	156	23.4221	2500		2500	160	15.625	31.25	31.25	53.1667	0	0	1	0	0	0
184	36	68	154	28.6726	2500		2500	160	15.625	31.25	31.25	63.3333	0	0	1	0	0	0
185	38	55.9	155	23.2674	2500		2500	160	15.625	31.25	31.25	56.75	0	0	1	0	0	0
186	30	66	170	22.8374	2500		2500	160	15.625	31.25	31.25	38.5	0	0	1	0	0	0
187	33	95.1	165	34.9311	2500		2500	160	15.625	31.25	31.25	55.75	0	0	1	0	0	0
188	33	82	165	30.1194	2500		2500	160	15.625	31.25	31.25	52	0	0	1	0	0	0
189	33	71	156	29.1749	2500	1500	4000	160	15.625	31.25	31.25	23	0	0	1	1	0	0
190	31	77	164	28.6288	2500		2500	160	15.625	31.25	31.25	57.25	0	0	1	0	0	0
191	33	75	162	28.578	2500		2500	160	15.625	31.25	31.25	46.25	0	0	1	0	0	0
192	35	71.6	164	26.6211	2500	1500	4000	160	15.625	31.25	31.25	46.8333	0	0	1	1	0	0
193	31	63.8	166	23.1529	2500		2500	160	15.625	31.25	31.25	44.3333	0	0	1	0	0	0
194	43	83	170	28.7197	2500		2500	160	15.625	31.25	31.25	55.75	0	0	1	0	0	0
195	41	75	163	28.2284	2500		2500	160	15.625	31.25	31.25	65.9167	0	0	1	0	0	0
196	36	78	160	30.4688	2500		2500	160	15.625	31.25	31.25	28.0833	0	0	1	0	0	0
197	33	57	155	23.7253	2500		2500	160	15.625	31.25	31.25	49.0833	0	0	1	0	0	0
198	36	112	173	37.4219	2500		2500	160	15.625	31.25	31.25	54.9167	0	0	1	0	0	0
199	36	55	163	20.7008	2500		2500	160	15.625	31.25	31.25	54.3333	0	0	1	0	0	0
200	36	57	157	23.1247	2500		2500	160	15.625	31.25	31.25	46.5833	0	0	1	0	0	0
201	41	94.5	160	36.9141	2500	2000	4500	160	15.625	31.25	31.25	21.4167	0	0	1	1	0	0
202	34	68	160	26.5625	2500		2500	160	15.625	31.25	31.25	43.5833	0	0	1	0	0	0
203	35	63.8	161	24.6132	2500		2500	160	15.625	31.25	31.25	47.3333	0	0	1	0	0	0
204	33	66.7	161	25.732	2500		2500	160	15.625	31.25	31.25	89.1667	0	0	1	0	0	1
205	32	85	167	30.478	2500		2500	160	15.625	31.25	31.25	48.9167	0	0	1	0	0	0
206	37	75	174	24.7721	2500		2500	160	15.625	31.25	31.25	68.5	0	0	1	0	0	0
207	37	67	159	26.5021	2500		2500	160	15.625	31.25	31.25	65.75	0	1	1	0	0	0
208	28	63	164	23.4236	2500		2500	160	15.625	31.25	31.25	46.9167	0	0	1	0	0	0
209	33	101	156	41.5023	2500		2500	160	15.625	31.25	31.25	36	0	0	1	0	0	0
210	35	76.3	160	29.8047	2500		2500	160	15.625	31.25	31.25	60.3333	0	0	1	0	0	0
211	31	101.7	167	36.466	2500		2500	160	15.625	31.25	31.25	65.3333	0	0	1	0	0	0
212	39	67	159	26.5021	2500		2500	160	15.625	31.25	31.25	66.5833	0	0	1	0	0	0
213	32	90	161	34.7209	2500		2500	160	15.625	31.25	31.25	54.9167	0	0	1	0	0	0
214	35	71	165	26.079	2500		2500	160	15.625	31.25	31.25	52.0833	0	0	1	0	0	0
215	34	72.9	163	27.438	2500		2500	160	15.625	31.25	31.25	43.1667	0	0	1	0	0	0
216	40	64	161	24.6904	2500		2500	160	15.625	31.25	31.25	42	0	0	1	0	0	0
217	31	83	169	29.0606	2500		2500	160	15.625	31.25	31.25	51.4167	0	0	1	0	0	0
218	29	86	168	30.4705	2500	1500	4000	160	15.625	31.25	31.25	27.9167	0	0	1	1	0	0
219	31	56.9	160	22.2266	2500		2500	160	15.625	31.25	31.25	50	0	0	1	0	0	0
220	29	65	158	26.0375	2500		2500	160	15.625	31.25	31.25	32.0833	0	0	1	0	0	0
221	38	70.6	162	26.9014	2500		2500	160	15.625	31.25	31.25	65.3333	0	0	1	0	0	0
222	34	62	163	23.3355	2500		2500	160	15.625	31.25	31.25	53.9167	0	0	1	0	0	0
223	32	67	166.6	24.1393	2500		2500	160	15.625	31.25	31.25	94.5833	0	0	1	0	0	0
224	34	83	172	28.0557	2500		2500	160	15.625	31.25	31.25	72.9167	0	0	1	0	0	0
225	36	61.8	156	25.3945	2500		2500	160	15.625	31.25	31.25	125.083	0	0	1	0	0	0
226	33	103	165	37.8329	2500		2500	160	15.625	31.25	31.25	45.4167	0	0	1	0	0	0
227	37	55.5	157	22.5161	2500		2500	160	15.625	31.25	31.25	57.1667	0	0	1	0	0	0
228	27	64.8	163	24.3893	2500		2500	160	15.625	31.25	31.25	61	0	0	1	0	0	0
229	31	71	153	30.3302	2500		2500	160	15.625	31.25	31.25	53	0	0	1	0	0	0
230	35	63	160	24.6094	2500		2500	160	15.625	31.25	31.25	67.6667	0	0	1	0	0	0
231	37	96.3	155	40.0832	2500		2500	160	15.625	31.25	31.25	46.75	0	0	1	0	0	0
232	31	66	156	27.1203	2500		2500	160	15.625	31.25	31.25	96.6667	0	0	1	0	0	0
233	32	61	159	24.1288	2500		2500	160	15.625	31.25	31.25	51.5	0	0	1	0	0	0
234	38	79	160	30.8594	2500		2500	160	15.625	31.25	31.25	63.75	0	0	1	0	0	0
235	32	59	163	22.2063	2500		2500	160	15.625	31.25	31.25	50	0	0	1	0	0	0
236	32	73	154	30.7809	2500		2500	160	15.625	31.25	31.25	33.9167	0	0	1	0	0	0
237	35	97	160	37.8906	2500		2500	160	15.625	31.25	31.25	61.9167	0	0	1	0	0	0
238	31	86	175	28.0816	2500		2500	160	15.625	31.25	31.25	57	0	0	1	0	0	0
239	31	63.1	159	24.9595	2500		2500	160	15.625	31.25	31.25	70	0	0	1	0	0	0
240	21	71	168	25.1559	2500		2500	160	15.625	31.25	31.25	52.75	1	0	1	0	0	0
241	31	70	158	28.0404	2500		2500	160	15.625	31.25	31.25	41.5833	0	0	1	0	0	0
242	27	73	160	28.5156	2500		2500	160	15.625	31.25	31.25	52.75	0	0	1	0	0	0
243	31	76	160	29.6875	2500		2500	160	15.625	31.25	31.25	62.5833	0	0	1	0	0	1
244	33	69	164	25.6544	2500		2500	160	15.625	31.25	31.25	48	0	0	1	0	0	0
245	38	64	158	25.6369	2500		2500	160	15.625	31.25	31.25	58.4167	0	0	1	0	0	0
246	38	78	160	30.4688	2500		2500	160	15.625	31.25	31.25	64.3333	0	0	1	0	0	0
247	30	58	157	23.5304	2500		2500	160	15.625	31.25	31.25	82.0833	1	0	1	0	1	0
248	35	70	164	26.0262	2500		2500	160	15.625	31.25	31.25	65	0	0	1	0	0	0
249	31	80	165	29.3848	2500		2500	160	15.625	31.25	31.25	51	0	0	1	0	0	0
250	33	60	163	22.5827	2500	2000	4500	160	15.625	31.25	31.25	44.6667	1	0	1	1	0	0
251	35	62	163	23.3355	2500		2500	160	15.625	31.25	31.25	69.75	0	0	1	0	0	0
252	35	60	166	21.7738	2500		2500	160	15.625	31.25	31.25	70.4167	0	0	1	0	0	0
253	33	62	163	23.3355	2500		2500	160	15.625	31.25	31.25	62.8333	0	0	1	0	0	0
254	30	76	160	29.6875	2500		2500	160	15.625	31.25	31.25	65.8333	0	0	1	0	0	0
255	38	70	163	26.3465	2500		2500	160	15.625	31.25	31.25	55	0	0	1	0	0	0
256	39	80	161	30.863	2500		2500	160	15.625	31.25	31.25	44	0	0	1	0	0	0
257	31	83	160	32.4219	2500		2500	160	15.625	31.25	31.25	55.3333	0	0	1	0	0	0
258	36	65	158	26.0375	2500		2500	160	15.625	31.25	31.25	36.1667	0	0	1	0	0	0
259	36	76	158	30.4438	2500		2500	160	15.625	31.25	31.25	61	0	0	1	0	0	0
260	32	81	158	32.4467	2500		2500	160	15.625	31.25	31.25	68.6667	0	0	1	0	0	0
261	26	76	163	28.6048	2500		2500	160	15.625	31.25	31.25	61.5833	0	0	1	0	0	0
262	29	93	168	32.9507	2500		2500	160	15.625	31.25	31.25	75.8333	1	1	1	0	0	0
263	40	78	163	29.3575	2500		2500	160	15.625	31.25	31.25	60.75	0	0	1	0	0	0
264	32	82	161	31.6346	2500		2500	160	15.625	31.25	31.25	42.25	0	0	1	0	0	0
265	43	70	164	26.0262	2500		2500	160	15.625	31.25	31.25	68.75	0	0	1	0	0	0
266	37	52	151	22.806	2500		2500	160	15.625	31.25	31.25	70.1667	0	0	1	0	0	0
267	40	86	160	33.5938	2500		2500	160	15.625	31.25	31.25	47.5	0	0	1	0	0	0
268	29	70	156	28.764	2500		2500	160	15.625	31.25	31.25	43.5	0	0	1	0	0	0
269	37	75	161	28.9341	2500		2500	160	15.625	31.25	31.25	41.1667	0	0	1	0	0	0
270	36	95	163	35.756	2500		2500	160	15.625	31.25	31.25	44.1667	0	0	1	0	0	0
271	35	80	170	27.6817	2500		2500	160	15.625	31.25	31.25	65.8333	1	1	1	0	0	0
272	28	76	163	28.6048	2500		2500	160	15.625	31.25	31.25	41.3333	0	0	1	0	0	0
273	43	59	157	23.9361	2500		2500	160	15.625	31.25	31.25	66.5	1	1	1	0	0	0
274	23	68	160	26.5625	2500		2500	160	15.625	31.25	31.25	53	0	0	1	0	0	0
275	42	75	163	28.2284	2500		2500	160	15.625	31.25	31.25	43.6667	0	0	1	0	0	0
276	39	79	159	31.2488	2500		2500	160	15.625	31.25	31.25	60.4167	0	0	1	0	0	0
277	29	82	164	30.4878	2500		2500	160	15.625	31.25	31.25	42.1667	0	0	1	0	0	0
278	34	70	164	26.0262	2500		2500	160	15.625	31.25	31.25	45	0	0	1	0	0	0
279	40	73	164	27.1416	2500		2500	160	15.625	31.25	31.25	64.5	0	0	1	0	0	0
280	42	60	159	23.7332	2500		2500	160	15.625	31.25	31.25	60.8333	1	0	1	0	0	0
281	28	93	161	35.8782	2500		2500	160	15.625	31.25	31.25	84.75	0	0	1	0	0	0
282	36	61	165	22.4059	2500		2500	160	15.625	31.25	31.25	85.4167	0	0	1	0	0	0
283	37	70	161	27.0051	2500		2500	160	15.625	31.25	31.25	62.1667	0	0	1	0	0	0
284	36	67	163.5	25.0634	2500		2500	160	15.625	31.25	31.25	64	0	0	1	0	0	0
285	32	65	158	26.0375	2500		2500	160	15.625	31.25	31.25	58	0	0	1	0	0	0
286	36	91	163	34.2504	2500		2500	160	15.625	31.25	31.25	49	0	0	1	0	1	0
287	30	62.5	157	25.356	2500		2500	160	15.625	31.25	31.25	57.25	0	0	1	0	0	0
288	31	64.8	167	23.235	2500		2500	160	15.625	31.25	31.25	45.5	1	0	1	0	0	0
289	29	87	165	31.9559	2500	1500	4000	160	15.625	31.25	31.25	39	0	0	1	1	0	0
290	31	79	163	29.7339	2500		2500	160	15.625	31.25	31.25	55	0	0	1	0	0	0
291	38	91	168	32.2421	2500		2500	160	15.625	31.25	31.25	58.25	0	0	1	0	0	0
292	36	73	164	27.1416	2500		2500	160	15.625	31.25	31.25	41	0	0	1	0	0	0
293	36	70	165	25.7117	2500		2500	160	15.625	31.25	31.25	68	1	0	1	0	0	0
294	31	60	162	22.8624	2500		2500	160	15.625	31.25	31.25	69	0	0	1	0	0	0
295	28	89	155	37.0447	2500	1500	4000	160	15.625	31.25	31.25	36.25	0	0	1	1	0	0
296	35	64	165	23.5078	2500		2500	160	15.625	31.25	31.25	32	0	0	1	0	0	0
297	37	68	155	28.3039	2500		2500	160	15.625	31.25	31.25	53.6667	0	0	1	0	0	0
298	40	80	158	32.0461	2500		2500	160	15.625	31.25	31.25	46.1667	0	0	1	0	0	0
299	27	83.4	165.3	30.5225	2500		2500	160	15.625	31.25	31.25	63.3333	0	0	1	0	0	0
300	28	84	163	31.6158	2500		2500	160	15.625	31.25	31.25	35.8333	0	0	1	0	0	0
301	42	72	159	28.4799	2500		2500	160	15.625	31.25	31.25	62.5	0	0	1	0	0	0
302	39	83.3	170	28.8235	2500		2500	160	15.625	31.25	31.25	56.6667	0	0	1	0	0	0
303	30	58	156	23.833	2500		2500	160	15.625	31.25	31.25	73.8333	0	0	1	0	0	0
304	30	63	159	24.9199	2500		2500	160	15.625	31.25	31.25	60	0	0	0	0	0	0
305	35	94	162	35.8177	2500		2500	160	15.625	31.25	31.25	48.3333	1	0	1	0	0	0
306	31	60.9	163	22.9214	2500		2500	160	15.625	31.25	31.25	54.5	0	0	1	0	0	0
307	33	75	163	28.2284	2500		2500	160	15.625	31.25	31.25	64.5	0	0	1	0	0	0
308	30	75	158	30.0433	2500		2500	160	15.625	31.25	31.25	58.9167	0	0	1	0	0	0
309	27	68	158	27.2392	2500		2500	160	15.625	31.25	31.25	70.8333	0	0	1	0	0	0
310	37	64	162	24.3865	2500		2500	160	15.625	31.25	31.25	65.5	0	0	1	0	0	0
311	29	65.5	163	24.6528	2500		2500	160	15.625	31.25	31.25	66.5	0	0	1	0	0	0
312	31	54	163	20.3244	2500		2500	160	15.625	31.25	31.25	56.75	0	0	1	0	0	0
313	32	68	156	27.9421	2500		2500	160	15.625	31.25	31.25	76.6667	0	0	1	0	0	0
314	27	98	158	39.2565	2500		2500	160	15.625	31.25	31.25	69.8333	0	0	1	0	0	0
315	34	50	154	21.0828	2500		2500	160	15.625	31.25	31.25	92.5	0	0	1	0	0	0
316	39	73	173	24.3911	2500		2500	160	15.625	31.25	31.25	47.5	1	0	1	0	0	0
317	32	62	161	23.9188	2500		2500	160	15.625	31.25	31.25	37.8333	0	0	1	0	0	0
318	33	66	162	25.1486	2500		2500	160	15.625	31.25	31.25	50.9167	0	0	1	0	0	0
